# Supplementary material for: Selection and demography drive range-wide patterns of MHC-DRB variation in mule deer
Source: BMC Ecol Evol. 2022 Apr 6;22:42. doi: 10.1186/s12862-022-01998-8 (PMC8988406; doi:10.1186/s12862-022-01998-8)
Supplement: Supplementary file 1 — Additional file 1: Figure S1. Sequencing depth and allele calls. Figure S2. Alignment of MHC amino acid sequences. Figure S3. STRUCTURE results. Table S1. MHC allele frequencies and sequencing results by population. Table S2. Microsatellite allele frequencies by population. [file 12862_2022_1998_MOESM1_ESM.zip › 12862_2022_1998_MOESM1_ESM/Table S1 MHC allele frequency and sequencing results by pop 2022.2.28.xlsx]

## Sheet: Sheet1
	AB-728	AB-OR	AZ-30	AZ-KF	CO-SJ	CO-ST	KS-BD	MT-RV	ND-SW	NV-PC	SD-CU	SK-14	SO-CS	TX-AL	WY-SH	YK-SE		Total reads	Avg (min-max) reads per individual	Total alleles called
Odhe-DRB*01	0.333333	0.26087	0.229167	0.0208333	0.25	0.145833	0.0625	0.145833	0.1875	0.0833333	0.3125	0.217391	0.1875	0.282609	0.25	0.217391		113961	941.81 (172-2548)	121
Odhe-DRB*02	0.125	0.0652174	0	0.0208333	0.145833	0.208333	0.291667	0.166667	0.333333	0.104167	0.125	0.217391	0	0	0.145833	0		79630	1090.82 (57-3211)	73
Odhe-DRB*03	0.104167	0.130435	0.0416667	0	0.145833	0.0416667	0.0416667	0	0.0208333	0.166667	0.0208333	0.0217391	0	0.0869565	0.0208333	0.217391		30120	717.14 (179-1919)	42
Odhe-DRB*04	0	0.152174	0	0.208333	0	0.0833333	0.0833333	0.166667	0.0416667	0.0625	0.0625	0.0217391	0.104167	0	0.0208333	0.0434783		37102	883.38 (63-2014)	42
Odhe-DRB*05	0.0416667	0.0869565	0.104167	0.291667	0.208333	0.0625	0.104167	0.0833333	0.0416667	0.0625	0.0625	0.0217391	0.229167	0.217391	0.125	0		52516	729.39 (75-2177)	72
Odhe-DRB*06	0.104167	0	0	0	0	0	0	0	0	0.104167	0	0	0	0	0	0		7965	885 (620-1279)	9
Odhe-DRB*07	0.0625	0.0434783	0	0	0	0	0	0	0	0	0	0.173913	0	0	0	0		7069	785.44 (435-1455)	9
Odhe-DRB*08	0.0625	0.0652174	0.145833	0.0416667	0.0625	0.0208333	0	0.0208333	0.0208333	0.0416667	0	0.195652	0.208333	0.0434783	0.0208333	0.0869565		26505	646.46 (56-1362)	41
Odhe-DRB*09	0	0.0434783	0	0	0.0416667	0.0833333	0.0833333	0.0208333	0.0416667	0.0208333	0.0416667	0	0.0208333	0	0.0208333	0		12773	798.31 (45-1422)	16
Odhe-DRB*10	0.0416667	0.0217391	0	0	0	0	0	0	0.0208333	0	0	0	0	0	0	0.282609		12837	987.46 (378-1994)	13
Odhe-DRB*11	0	0.0434783	0	0	0	0	0	0	0.0208333	0	0	0	0	0	0.0208333	0		3035	1011.67 (689-1506)	3
Odhe-DRB*12	0.0416667	0	0	0	0	0	0	0.0625	0	0	0	0	0	0	0.0208333	0		4741	948.2 (646-1496)	5
Odhe-DRB*13	0.0208333	0.0217391	0.0833333	0.0208333	0.0208333	0	0	0.0208333	0.0833333	0.0416667	0	0.0217391	0	0.0434783	0.0208333	0.152174		16992	679.68 (35-1157)	25
Odhe-DRB*14	0.0208333	0.0217391	0	0	0	0.0208333	0.0416667	0	0.0625	0	0	0.0217391	0	0	0	0		6045	755.625 (234-2306)	8
Odhe-DRB*15	0.0208333	0	0.0833333	0.0833333	0.0208333	0	0.0833333	0	0.0416667	0.0208333	0.0416667	0	0.145833	0	0.0833333	0		20648	860.33 (248-2045)	24
Odhe-DRB*16	0	0.0217391	0	0	0	0	0	0	0	0	0	0.0434783	0	0	0	0		1477	492.33 (284-794)	3
Odhe-DRB*17	0.0208333	0	0	0	0	0	0	0.0416667	0	0	0	0	0	0	0.0416667	0		4655	931 (732-1279)	5
Odhe-DRB*18	0	0.0217391	0	0.0416667	0	0.0208333	0	0.104167	0	0.0625	0	0	0	0	0	0		9770	888.18 (510-1487)	11
Odhe-DRB*19	0	0	0.145833	0.0416667	0	0.0416667	0.0625	0	0.0416667	0.0208333	0.1875	0	0	0.108696	0.0416667	0		22875	816.96 (331-1512)	28
Odhe-DRB*20	0	0	0.0625	0.0208333	0.0416667	0	0	0	0	0.0416667	0	0	0.0208333	0	0	0		9509	1188.63 (502-2749)	8
Odhe-DRB*21	0	0	0.0208333	0	0	0	0	0	0	0	0	0	0	0.0217391	0.0416667	0		3718	1239.33 (954-1732)	3
Odhe-DRB*22	0	0	0	0	0	0.0208333	0	0.0416667	0	0	0	0	0	0	0	0		3010	1003.33 (436-1425)	3
Odhe-DRB*23	0	0	0	0	0	0	0	0.0208333	0	0	0	0	0	0	0	0		743	743 (743-743)	1
Odhe-DRB*24	0	0	0	0	0	0.0208333	0	0	0	0	0.0208333	0	0	0	0	0		896	448 (361-535)	2
Odhe-DRB*25	0	0	0	0	0	0	0	0.0416667	0	0	0	0	0	0	0	0		2091	2091 (2091-2091)	1
Odhe-DRB*26	0	0	0	0	0	0	0.0416667	0	0	0.0625	0	0	0	0	0.0416667	0		4389	731.5 (458-1014)	6
Odhe-DRB*27	0	0	0	0	0	0	0	0.0208333	0	0	0	0	0	0	0	0		1085	1085 (1085-1085)	1
Odhe-DRB*28	0	0	0	0	0	0	0	0.0208333	0.0208333	0.0625	0	0.0434783	0	0	0.0416667	0		4511	644.43 (293-1847)	7
Odhe-DRB*29	0	0	0	0	0	0	0	0	0	0.0208333	0	0	0	0.0652174	0	0		3249	812.25 (276-1116)	4
Odhe-DRB*30	0	0	0	0	0	0	0	0	0	0	0	0	0	0.0869565	0	0		3302	825.5 (725-889)	4
Odhe-DRB*31	0	0	0	0	0	0	0	0	0	0	0	0	0	0.0217391	0	0		578	578 (578-578)	1
Odvi-DRB*09	0	0	0.0833333	0.208333	0.0625	0.229167	0.104167	0.0208333	0.0208333	0.0208333	0.125	0	0.0833333	0.0217391	0.0416667	0		37089	904.61 (381-2230)	41
Total reads	34974	31284	69605	36460	25037	24069	43481	44461	53999	40938	18941	17981	30422	33507	43893	40177
Avg (min-max) reads per individual	1457.25 (588-2034)	1360.17 (260-1935)	1450.10 (119-5000)	1519.17 (119-1944)	1043.21 (431-5000)	1002.88 (120-1322)	1811.71 (1090-2169)	1852.54 (135-2295)	2249.96 (1450-2771)	1705.75 (104-2609)	789.21 (514-999)	749.21 (143-1126)	1267.58 (422-2523)	1456.83 (635-2228)	1828.88 (1338-2314)	1746.83 (645-2469)
Total alleles called	40	39	84	42	38	38	39	41	38	42	37	36	38	41	44	36
Avg (min-max) alleles called per individual	1.71 (1-3)	1.7 (1-2)	1.75 (1-2)	1.75 (1-2)	1.58 (1-2)	1.58 (1-2)	1.63 (1-2)	1.71 (1-2)	1.58 (1-2)	1.75 (1-2)	1.54 (1-2)	1.5 (1-2)	1.58 (1-2)	1.78 (1-2)	1.83 (1-2)	1.57 (1-2)
