# Supplementary material for: Selection and demography drive range-wide patterns of MHC-DRB variation in mule deer
Source: BMC Ecol Evol. 2022 Apr 6;22:42. doi: 10.1186/s12862-022-01998-8 (PMC8988406; doi:10.1186/s12862-022-01998-8)
Supplement: Supplementary file 1 — Additional file 1: Figure S1. Sequencing depth and allele calls. Figure S2. Alignment of MHC amino acid sequences. Figure S3. STRUCTURE results. Table S1. MHC allele frequencies and sequencing results by population. Table S2. Microsatellite allele frequencies by population. [file 12862_2022_1998_MOESM1_ESM.zip › 12862_2022_1998_MOESM1_ESM/Table S2 Microsatellite allele frequency by pop.xlsx]

## Sheet: Sheet1
Locus	Allele/n	AZ-30	TX-AL	AZ-KF	SO-CS	AB-728	AB-OR	CO-SJ	CO-ST	KS-BD	MT-RV	ND-SW	NV-PC	SD-CU	SK-14	WY-SH	YK-SE
BM848	N	22	23	24	24	24	23	24	24	24	24	24	24	24	23	24	23
	362	0	0	0	0	0	0	0	0	0	0.04167	0	0	0	0	0	0
	366	0.02273	0.04348	0.14583	0.02083	0	0.04348	0.0625	0.04167	0.02083	0.04167	0.04167	0	0	0	0.02083	0.08696
	368	0.43182	0.04348	0.45833	0.47917	0.29167	0.17391	0.5625	0.375	0.375	0.125	0.29167	0.14583	0.10417	0.3913	0.22917	0.13043
	370	0.04545	0.06522	0.04167	0	0.20833	0.19565	0.0625	0.125	0.125	0.16667	0.14583	0.0625	0.08333	0.23913	0.22917	0.21739
	372	0.13636	0.08696	0.10417	0.14583	0.10417	0.06522	0.14583	0.0625	0.1875	0.02083	0.125	0.0625	0.125	0.1087	0.0625	0.13043
	374	0.09091	0.47826	0.25	0.0625	0.08333	0.13043	0.04167	0.22917	0.125	0.22917	0.04167	0.27083	0.22917	0	0.1875	0
	376	0	0.1087	0	0.25	0.02083	0.02174	0.0625	0.04167	0.08333	0.10417	0.10417	0.29167	0.16667	0.02174	0.08333	0
	378	0.22727	0.1087	0	0.04167	0.29167	0.36957	0.0625	0.10417	0.08333	0.25	0.20833	0.04167	0.25	0.23913	0.1875	0.32609
	380	0.04545	0.06522	0	0	0	0	0	0.02083	0	0.02083	0.04167	0.125	0.04167	0	0	0.1087
Odh_C	N	24	23	24	24	24	23	24	24	24	24	24	24	24	23	24	23
	312	0	0	0.02083	0	0	0	0	0	0	0	0	0	0	0	0	0
	320	0.16667	0.15217	0.25	0.22917	0.125	0.06522	0.125	0.16667	0.08333	0.04167	0.04167	0.08333	0.125	0	0	0
	324	0.02083	0.02174	0	0	0	0	0	0	0	0	0	0	0	0	0	0
	328	0.66667	0.3913	0.60417	0.64583	0.70833	0.78261	0.45833	0.64583	0.77083	0.70833	0.79167	0.70833	0.64583	0.8913	0.75	0.47826
	332	0	0	0	0	0	0	0	0	0	0	0	0	0	0	0.02083	0
	336	0.14583	0.43478	0.125	0.125	0.16667	0.15217	0.41667	0.1875	0.14583	0.25	0.16667	0.20833	0.22917	0.1087	0.20833	0.52174
	340	0	0	0	0	0	0	0	0	0	0	0	0	0	0	0.02083	0
Odh_E	N	24	23	24	24	24	23	24	24	24	24	24	24	24	23	24	23
	141	0.9375	0.93478	0.97917	0.85417	0.58333	0.47826	0.79167	0.8125	0.77083	0.6875	0.77083	0.5625	0.66667	0.67391	0.625	0.8913
	145	0	0	0	0	0	0	0	0.02083	0	0	0	0.02083	0	0	0	0
	149	0.0625	0.06522	0.02083	0.14583	0.29167	0.19565	0.125	0.10417	0.20833	0.10417	0.125	0.3125	0.16667	0.17391	0.16667	0.1087
	153	0	0	0	0	0.08333	0.28261	0.08333	0.0625	0.02083	0.16667	0.10417	0.10417	0.14583	0.1087	0.14583	0
	157	0	0	0	0	0.04167	0.04348	0	0	0	0.04167	0	0	0.02083	0.04348	0.0625	0
Odh_K	N	24	23	24	24	24	23	24	24	24	24	24	24	24	23	24	23
	174	0	0	0	0	0.02083	0.02174	0	0	0	0	0	0	0	0.02174	0	0.04348
	190	0.02083	0	0	0	0	0	0	0	0	0	0	0	0	0	0	0
	194	0.16667	0.08696	0.125	0.04167	0.54167	0.56522	0.33333	0.25	0.25	0.39583	0.29167	0.45833	0.375	0.54348	0.27083	0.47826
	198	0.04167	0.04348	0	0	0.0625	0	0.125	0.08333	0.04167	0	0	0.0625	0.08333	0.04348	0.04167	0
	202	0.27083	0.26087	0.41667	0.25	0.04167	0.13043	0.20833	0.33333	0.3125	0.14583	0.20833	0.1875	0.1875	0.06522	0.14583	0
	206	0.5	0.6087	0.39583	0.66667	0.22917	0.26087	0.3125	0.29167	0.39583	0.4375	0.47917	0.1875	0.33333	0.30435	0.4375	0.47826
	210	0	0	0.02083	0.04167	0.08333	0	0.02083	0.04167	0	0.02083	0	0.10417	0.02083	0.02174	0.10417	0
	214	0	0	0	0	0.02083	0.02174	0	0	0	0	0.02083	0	0	0	0	0
	216	0	0	0.02083	0	0	0	0	0	0	0	0	0	0	0	0	0
	224	0	0	0.02083	0	0	0	0	0	0	0	0	0	0	0	0	0
C273	N	24	23	24	24	24	23	24	24	24	24	24	24	24	23	24	22
	143	0.14583	0.02174	0.25	0.1875	0.22917	0.19565	0.125	0.16667	0.0625	0.10417	0.25	0.0625	0.375	0.1087	0.10417	0.27273
	147	0.47917	0.69565	0.625	0.72917	0.54167	0.63043	0.5	0.75	0.75	0.5625	0.5625	0.64583	0.5625	0.67391	0.75	0.56818
	155	0	0	0.02083	0	0.0625	0.04348	0	0	0	0.04167	0.02083	0	0	0.02174	0.02083	0.04545
	159	0.02083	0	0.08333	0.0625	0	0.04348	0.10417	0.04167	0.0625	0	0	0.125	0.02083	0	0	0
	171	0.35417	0.28261	0.02083	0.02083	0.16667	0.08696	0.27083	0.04167	0.125	0.29167	0.16667	0.16667	0.04167	0.19565	0.125	0.11364
Odh_G	N	23	23	24	24	24	23	24	24	24	24	24	24	24	23	24	22
	355	0.13043	0.02174	0.33333	0.25	0.41667	0.36957	0.4375	0.54167	0.5	0.41667	0.47917	0.35417	0.27083	0.34783	0.5625	0.59091
	363	0.36957	0.23913	0.29167	0.41667	0.08333	0.1087	0.20833	0.04167	0.10417	0.1875	0.0625	0.16667	0.20833	0.17391	0.16667	0.22727
	367	0.47826	0.65217	0.375	0.33333	0.5	0.52174	0.35417	0.41667	0.39583	0.39583	0.45833	0.47917	0.52083	0.47826	0.27083	0.18182
	387	0.02174	0.08696	0	0	0	0	0	0	0	0	0	0	0	0	0	0
Odh_P	N	24	23	24	24	24	23	24	24	24	24	24	24	24	23	24	22
	208	0	0	0	0	0	0	0	0	0	0	0	0	0	0	0	0.04545
	216	0.4375	0.5	0.41667	0.35417	0.27083	0.21739	0.29167	0.25	0.25	0.1875	0.20833	0.33333	0.29167	0.28261	0.29167	0.06818
	218	0	0	0	0	0	0	0	0.02083	0	0	0	0	0	0	0	0
	220	0.10417	0	0	0.0625	0	0	0	0	0	0	0.04167	0	0	0	0	0
	224	0.35417	0.41304	0.375	0.375	0.47917	0.52174	0.52083	0.45833	0.64583	0.58333	0.39583	0.22917	0.54167	0.63043	0.45833	0.63636
	228	0.10417	0.06522	0.10417	0.16667	0.22917	0.21739	0.02083	0.16667	0.0625	0.1875	0.14583	0.04167	0.08333	0.02174	0.10417	0.25
	232	0	0.02174	0.10417	0.04167	0.02083	0.02174	0.16667	0.10417	0.04167	0.04167	0.16667	0.39583	0.0625	0.04348	0.10417	0
	236	0	0	0	0	0	0.02174	0	0	0	0	0.04167	0	0.02083	0.02174	0.04167	0
RT24	N	23	23	24	24	24	23	24	24	24	24	24	24	24	23	24	23
	210	0.02174	0.13043	0	0	0	0.04348	0.04167	0.02083	0.02083	0.02083	0.02083	0.02083	0.04167	0.06522	0.04167	0
	212	0	0	0	0.02083	0	0.02174	0.02083	0	0	0.04167	0.02083	0	0	0	0	0
	214	0.3913	0.26087	0.52083	0.3125	0.25	0.34783	0.4375	0.3125	0.25	0.20833	0.10417	0.29167	0.35417	0.08696	0.33333	0.26087
	216	0.13043	0.08696	0.08333	0.08333	0	0.06522	0.04167	0.04167	0.02083	0.02083	0	0.125	0.08333	0	0.0625	0
	218	0	0	0	0.10417	0.10417	0.06522	0.0625	0.10417	0.10417	0.08333	0.125	0.02083	0.08333	0.13043	0.0625	0.02174
	220	0.19565	0.17391	0.10417	0.25	0.25	0.19565	0.14583	0.27083	0.14583	0.39583	0.41667	0.35417	0.20833	0.34783	0.29167	0.54348
	222	0.06522	0.13043	0.04167	0.0625	0.0625	0.04348	0	0.08333	0.04167	0.02083	0.14583	0.02083	0.08333	0.08696	0.0625	0.08696
	224	0.06522	0	0.16667	0.14583	0.0625	0.08696	0.0625	0.0625	0.125	0.04167	0.10417	0.08333	0.08333	0.06522	0.04167	0
	226	0.08696	0.15217	0.08333	0.02083	0.1875	0.08696	0.14583	0	0.125	0.10417	0.02083	0.02083	0.02083	0.13043	0.02083	0.06522
	228	0.04348	0.04348	0	0	0.02083	0.02174	0	0.04167	0.10417	0.04167	0.04167	0	0.04167	0	0.08333	0
	230	0	0	0	0	0	0	0.02083	0.0625	0.0625	0	0	0.0625	0	0	0	0
	232	0	0	0	0	0.0625	0.02174	0	0	0	0	0	0	0	0.08696	0	0
	234	0	0.02174	0	0	0	0	0.02083	0	0	0	0	0	0	0	0	0
	240	0	0	0	0	0	0	0	0	0	0	0	0	0	0	0	0.02174
	246	0	0	0	0	0	0	0	0	0	0.02083	0	0	0	0	0	0
T40	N	23	23	24	24	24	23	24	24	24	24	24	24	24	23	24	20
	236	0.13043	0.08696	0.29167	0.125	0.20833	0.19565	0.125	0.125	0.16667	0.125	0.1875	0	0.22917	0.15217	0.14583	0.225
	240	0	0.02174	0	0	0	0	0	0.02083	0	0	0	0	0	0	0	0
	248	0	0	0.125	0.04167	0.02083	0.02174	0.0625	0	0.04167	0.08333	0.02083	0.02083	0.02083	0.06522	0	0
	252	0.26087	0.23913	0.22917	0.33333	0.0625	0.04348	0.14583	0.02083	0.04167	0.08333	0	0.16667	0	0.06522	0	0.05
	256	0.34783	0.23913	0.22917	0.16667	0.1875	0.13043	0.125	0.08333	0.1875	0.25	0.22917	0.1875	0.3125	0.1087	0.25	0.075
	260	0.08696	0.02174	0.0625	0.10417	0.16667	0.17391	0.0625	0.41667	0.33333	0.14583	0.22917	0.16667	0.16667	0.26087	0.08333	0.2
	264	0.04348	0.1087	0	0.0625	0.02083	0	0.16667	0.0625	0.0625	0.08333	0.10417	0.16667	0.04167	0	0.16667	0
	268	0.02174	0.13043	0	0.08333	0.02083	0.08696	0.14583	0.02083	0.04167	0.04167	0.04167	0	0	0	0.04167	0
	272	0	0.04348	0.0625	0	0.10417	0.04348	0.0625	0.08333	0.04167	0.04167	0.08333	0.14583	0.04167	0.26087	0.16667	0.2
	276	0.02174	0	0	0.08333	0.0625	0.04348	0.08333	0.10417	0.02083	0.0625	0	0.08333	0.0625	0	0.0625	0.025
	280	0.08696	0.1087	0	0	0.14583	0.21739	0.02083	0.0625	0.02083	0.0625	0.02083	0	0.04167	0.08696	0.0625	0.2
	284	0	0	0	0	0	0.04348	0	0	0.04167	0	0.08333	0.04167	0.08333	0	0.02083	0.025
	288	0	0	0	0	0	0	0	0	0	0.02083	0	0.02083	0	0	0	0
