# Supplementary material for: Selection and demography drive range-wide patterns of MHC-DRB variation in mule deer
Source: BMC Ecol Evol. 2022 Apr 6;22:42. doi: 10.1186/s12862-022-01998-8 (PMC8988406; doi:10.1186/s12862-022-01998-8)
Supplement: Supplementary file 2 — Additional file 2. Sample details, microsatellite and MHC genotypes per individual. [file 12862_2022_1998_MOESM2_ESM.xlsx]

## Sheet: MASTER
Sample ID	StateProvince	Location	Lat	Long	BM848		Odh_C		Odh_E		Odh_K		C273		Odh_G		Odh_P		RT24		T40		MHC allele1	MHC allele2
AB-728-01	Alberta	Wildlife Management Unit 728	52.7353	-111.06	368	370	328	328	141	149	194	194	143	147	355	355	224	228	226	232	236	256	Odhe-DRB*06	Odhe-DRB*14
AB-728-02	Alberta	Wildlife Management Unit 728	52.7353	-111.06	368	378	328	328	149	149	194	194	147	147	355	367	216	224	214	226	252	280	Odhe-DRB*03	Odhe-DRB*08
AB-728-03	Alberta	Wildlife Management Unit 728	52.7353	-111.06	376	378	320	328	141	153	198	206	143	143	355	367	216	216	220	226	236	260	Odhe-DRB*01	Odhe-DRB*02
AB-728-04	Alberta	Wildlife Management Unit 728	52.7353	-111.06	370	378	328	328	141	149	194	194	143	147	355	367	224	224	214	220	236	248	Odhe-DRB*06	Odhe-DRB*15
AB-728-05	Alberta	Wildlife Management Unit 728	52.7353	-111.06	368	378	328	336	141	149	194	206	143	155	363	367	216	224	226	232	260	276	Odhe-DRB*01	Odhe-DRB*01
AB-728-06	Alberta	Wildlife Management Unit 728	52.7353	-111.06	368	374	320	328	141	141	194	210	171	171	367	367	216	228	214	220	256	280	Odhe-DRB*01	Odhe-DRB*01
AB-728-07	Alberta	Wildlife Management Unit 728	52.7353	-111.06	378	378	336	336	149	153	194	206	147	147	355	355	224	232	226	226	260	268	Odhe-DRB*01	Odhe-DRB*01
AB-728-08	Alberta	Wildlife Management Unit 728	52.7353	-111.06	368	378	328	328	149	149	194	194	147	147	355	367	216	224	214	226	252	280	Odhe-DRB*01	Odhe-DRB*08
AB-728-09	Alberta	Wildlife Management Unit 728	52.7353	-111.06	370	372	328	336	141	141	194	202	143	147	355	355	216	228	214	220	256	256	Odhe-DRB*07	Odhe-DRB*07
AB-728-10	Alberta	Wildlife Management Unit 728	52.7353	-111.06	368	378	328	328	149	149	194	194	143	147	355	363	216	224	214	218	276	280	Odhe-DRB*06	Odhe-DRB*08
AB-728-11	Alberta	Wildlife Management Unit 728	52.7353	-111.06	368	378	328	328	141	157	174	194	147	147	367	367	224	228	220	226	256	272	Odhe-DRB*03	Odhe-DRB*06
AB-728-12	Alberta	Wildlife Management Unit 728	52.7353	-111.06	368	370	328	328	141	141	194	194	147	171	363	367	224	224	218	222	252	260	Odhe-DRB*03	Odhe-DRB*17
AB-728-13	Alberta	Wildlife Management Unit 728	52.7353	-111.06	368	370	328	336	141	141	206	206	143	147	355	367	216	224	214	214	236	256	Odhe-DRB*01	Odhe-DRB*06
AB-728-14	Alberta	Wildlife Management Unit 728	52.7353	-111.06	368	372	320	328	141	153	194	194	155	171	355	367	224	228	220	220	236	272	Odhe-DRB*01	Odhe-DRB*07
AB-728-15	Alberta	Wildlife Management Unit 728	52.7353	-111.06	370	378	328	328	141	153	206	210	147	147	367	367	216	228	214	226	236	280	Odhe-DRB*02	Odhe-DRB*12
AB-728-16	Alberta	Wildlife Management Unit 728	52.7353	-111.06	368	372	328	328	141	141	198	206	143	147	363	367	224	228	218	222	260	276	Odhe-DRB*02	Odhe-DRB*02
AB-728-17	Alberta	Wildlife Management Unit 728	52.7353	-111.06	370	378	328	328	149	149	194	194	147	171	355	367	224	224	220	222	260	264	Odhe-DRB*10	Odhe-DRB*10
AB-728-18	Alberta	Wildlife Management Unit 728	52.7353	-111.06	368	368	328	336	141	141	194	210	147	147	367	367	228	228	220	224	260	272	Odhe-DRB*01	Odhe-DRB*01
AB-728-19	Alberta	Wildlife Management Unit 728	52.7353	-111.06	368	374	320	328	141	141	202	210	171	171	367	367	228	228	214	224	272	280	Odhe-DRB*01	Odhe-DRB*12
AB-728-20	Alberta	Wildlife Management Unit 728	52.7353	-111.06	378	378	328	328	141	141	206	206	147	171	355	367	224	224	218	220	236	236	Odhe-DRB*01	Odhe-DRB*03
AB-728-21	Alberta	Wildlife Management Unit 728	52.7353	-111.06	370	374	328	328	141	157	194	194	143	155	355	367	224	224	214	224	236	280	Odhe-DRB*02	Odhe-DRB*02
AB-728-22	Alberta	Wildlife Management Unit 728	52.7353	-111.06	370	372	328	336	141	141	194	206	147	147	355	367	216	224	220	232	256	272	Odhe-DRB*05	Odhe-DRB*13
AB-728-23	Alberta	Wildlife Management Unit 728	52.7353	-111.06	370	374	320	328	141	149	194	214	143	147	355	355	216	224	214	228	236	260	Odhe-DRB*01	Odhe-DRB*05
AB-728-24	Alberta	Wildlife Management Unit 728	52.7353	-111.06	372	378	320	336	141	149	198	206	147	147	355	367	216	224	218	220	256	256	Odhe-DRB*01	Odhe-DRB*03
AB-OR-01	Alberta	Oldman River (100km W of Lethbridge)	49.6856	-114.211	374	378	328	328	149	153	194	206	147	147	367	367	224	224	214	214	260	280	Odhe-DRB*05	Odhe-DRB*09
AB-OR-02	Alberta	Oldman River (100km W of Lethbridge)	49.6856	-114.211	374	378	328	336	141	153	194	206	147	147	367	367	224	228	214	216	268	280	Odhe-DRB*05	Odhe-DRB*05
AB-OR-03	Alberta	Oldman River (100km W of Lethbridge)	49.6856	-114.211	378	378	328	328	153	157	194	194	147	147	355	355	224	224	210	214	256	272	Odhe-DRB*01	Odhe-DRB*14
AB-OR-04	Alberta	Oldman River (100km W of Lethbridge)	49.6856	-114.211	368	374	328	328	149	149	194	206	143	143	355	367	224	224	220	226	260	284	Odhe-DRB*01	Odhe-DRB*08
AB-OR-05	Alberta	Oldman River (100km W of Lethbridge)	49.6856	-114.211	370	378	320	328	141	157	206	214	147	147	355	367	224	228	210	220	256	272	Odhe-DRB*02	Odhe-DRB*09
AB-OR-06	Alberta	Oldman River (100km W of Lethbridge)	49.6856	-114.211	366	368	328	328	141	149	194	206	147	147	355	355	224	228	214	218	268	280	Odhe-DRB*07	Odhe-DRB*18
AB-OR-07	Alberta	Oldman River (100km W of Lethbridge)	49.6856	-114.211	368	378	328	336	141	149	194	194	147	147	355	367	224	224	214	214	252	280	Odhe-DRB*02	Odhe-DRB*08
AB-OR-08	Alberta	Oldman River (100km W of Lethbridge)	49.6856	-114.211	368	368	328	328	141	141	194	202	147	159	355	367	224	224	212	214	236	268	Odhe-DRB*04	Odhe-DRB*07
AB-OR-09	Alberta	Oldman River (100km W of Lethbridge)	49.6856	-114.211	370	372	328	336	141	141	194	202	147	171	355	367	216	224	214	220	260	280	Odhe-DRB*01	Odhe-DRB*05
AB-OR-10	Alberta	Oldman River (100km W of Lethbridge)	49.6856	-114.211	378	378	328	336	141	141	194	206	147	147	367	367	216	228	220	224	236	280	Odhe-DRB*01	Odhe-DRB*03
AB-OR-11	Alberta	Oldman River (100km W of Lethbridge)	49.6856	-114.211	368	378	328	328	141	141	194	194	143	147	363	367	228	232	220	222	252	280	Odhe-DRB*04	Odhe-DRB*08
AB-OR-12	Alberta	Oldman River (100km W of Lethbridge)	49.6856	-114.211	370	378	328	328	141	141	202	202	147	147	355	367	216	216	226	228	236	260	Odhe-DRB*03	Odhe-DRB*03
AB-OR-13	Alberta	Oldman River (100km W of Lethbridge)	49.6856	-114.211	374	378	320	328	141	153	194	194	147	171	355	367	228	236	214	218	248	276	Odhe-DRB*01	Odhe-DRB*10
AB-OR-15	Alberta	Oldman River (100km W of Lethbridge)	49.6856	-114.211	378	378	320	328	141	153	194	206	147	147	363	367	216	228	220	224	256	260	Odhe-DRB*01	Odhe-DRB*03
AB-OR-16	Alberta	Oldman River (100km W of Lethbridge)	49.6856	-114.211	376	378	328	328	141	153	174	194	147	159	355	363	228	228	220	226	276	284	Odhe-DRB*04	Odhe-DRB*04
AB-OR-17	Alberta	Oldman River (100km W of Lethbridge)	49.6856	-114.211	370	370	328	328	149	153	194	206	143	171	367	367	224	224	214	214	236	260	Odhe-DRB*01	Odhe-DRB*01
AB-OR-18	Alberta	Oldman River (100km W of Lethbridge)	49.6856	-114.211	370	378	328	328	149	153	194	202	147	147	367	367	224	224	214	216	236	236	Odhe-DRB*01	Odhe-DRB*04
AB-OR-19	Alberta	Oldman River (100km W of Lethbridge)	49.6856	-114.211	368	370	328	328	141	141	194	194	143	147	355	367	216	224	222	224	256	260	Odhe-DRB*11	Odhe-DRB*11
AB-OR-20	Alberta	Oldman River (100km W of Lethbridge)	49.6856	-114.211	368	374	328	336	141	153	194	194	155	171	355	355	216	224	224	232	268	280	Odhe-DRB*01	Odhe-DRB*01
AB-OR-21	Alberta	Oldman River (100km W of Lethbridge)	49.6856	-114.211	366	374	328	328	153	153	194	206	147	147	363	367	224	228	214	214	236	256	Odhe-DRB*02	Odhe-DRB*04
AB-OR-22	Alberta	Oldman River (100km W of Lethbridge)	49.6856	-114.211	368	374	328	328	141	149	194	206	143	147	355	367	224	224	214	214	280	280	999	999
AB-OR-23	Alberta	Oldman River (100km W of Lethbridge)	49.6856	-114.211	370	378	328	336	141	149	202	206	143	147	367	367	216	224	220	220	236	280	Odhe-DRB*03	Odhe-DRB*03
AB-OR-24	Alberta	Oldman River (100km W of Lethbridge)	49.6856	-114.211	370	372	328	336	149	153	194	206	143	155	355	367	216	216	214	216	260	280	Odhe-DRB*13	Odhe-DRB*16
AB-OR-25	Alberta	Oldman River (100km W of Lethbridge)	49.6856	-114.211	372	378	328	328	141	153	194	206	143	143	355	363	224	224	218	226	236	256	Odhe-DRB*01	Odhe-DRB*04
AZ-30-01	Arizona	Game Management Unit 30A	31.3898	-109.507	368	378	328	328	141	141	202	206	147	147	363	367	216	224	214	220	256	256	Odhe-DRB*01	Odhe-DRB*03
AZ-30-02	Arizona	Game Management Unit 30A	31.3898	-109.507	368	372	328	328	141	141	206	206	147	171	363	367	216	224	210	226	260	264	Odhe-DRB*15	Odhe-DRB*19
AZ-30-03	Arizona	Game Management Unit 30A	31.3898	-109.507	372	372	328	328	141	141	202	202	143	171	363	367	224	228	220	222	252	280	Odhe-DRB*05	Odhe-DRB*19
AZ-30-04	Arizona	Game Management Unit 30A	31.3898	-109.507	368	378	328	328	141	149	194	206	143	147	363	363	216	228	214	226	236	256	Odhe-DRB*05	Odhe-DRB*15
AZ-30-05	Arizona	Game Management Unit 30A	31.3898	-109.507	?	?	324	328	141	141	194	206	147	171	363	367	224	228	220	220	252	256	Odhe-DRB*13	Odhe-DRB*20
AZ-30-06	Arizona	Game Management Unit 30A	31.3898	-109.507	368	378	320	328	141	141	202	202	143	171	355	355	224	224	220	228	236	256	Odhe-DRB*08	Odhe-DRB*08
AZ-30-07	Arizona	Game Management Unit 30A	31.3898	-109.507	374	378	328	328	141	141	202	206	171	171	363	367	224	224	216	220	252	252	Odhe-DRB*05	Odhe-DRB*08
AZ-30-09	Arizona	Game Management Unit 30A	31.3898	-109.507	?	?	328	328	141	141	194	206	147	147	?	?	220	224	?	?	236	252	Odhe-DRB*01	Odhe-DRB*19
AZ-30-10	Arizona	Game Management Unit 30A	31.3898	-109.507	368	368	320	328	141	141	202	206	147	147	355	363	216	216	216	228	256	256	Odhe-DRB*01	Odhe-DRB*01
AZ-30-11	Arizona	Game Management Unit 30A	31.3898	-109.507	368	374	320	328	141	141	194	198	147	171	363	367	216	224	214	214	236	256	Odhe-DRB*01	Odhe-DRB*01
AZ-30-12	Arizona	Game Management Unit 30A	31.3898	-109.507	368	378	328	336	141	141	198	206	143	147	367	367	216	216	214	220	252	252	Odhe-DRB*05	Odhe-DRB*08
AZ-30-13	Arizona	Game Management Unit 30A	31.3898	-109.507	368	368	328	336	141	141	202	206	147	147	363	367	216	228	214	226	252	252	Odhe-DRB*01	Odhe-DRB*08
AZ-30-14	Arizona	Game Management Unit 30A	31.3898	-109.507	368	378	328	336	141	141	206	206	147	159	355	355	216	220	214	214	256	268	Odhe-DRB*01	Odhe-DRB*13
AZ-30-15	Arizona	Game Management Unit 30A	31.3898	-109.507	374	378	328	328	141	141	206	206	147	171	355	367	216	216	214	216	256	280	Odhe-DRB*03	Odhe-DRB*08
AZ-30-16	Arizona	Game Management Unit 30A	31.3898	-109.507	378	380	320	328	141	141	206	206	147	147	363	367	216	224	214	222	260	276	Odhe-DRB*05	Odhe-DRB*15
AZ-30-17	Arizona	Game Management Unit 30A	31.3898	-109.507	366	368	320	328	141	149	206	206	143	171	367	367	216	224	214	224	256	256	Odhe-DRB*20	Odvi-DRB*09
AZ-30-18	Arizona	Game Management Unit 30A	31.3898	-109.507	368	378	328	336	141	149	202	206	171	171	363	363	216	220	216	220	252	256	Odvi-DRB*09	Odvi-DRB*09
AZ-30-19	Arizona	Game Management Unit 30A	31.3898	-109.507	368	372	320	336	141	141	202	202	147	147	363	367	216	220	214	214	256	280	Odhe-DRB*13	Odhe-DRB*21
AZ-30-20	Arizona	Game Management Unit 30A	31.3898	-109.507	368	374	320	328	141	141	190	194	171	171	367	367	216	216	214	214	256	256	Odhe-DRB*01	Odhe-DRB*15
AZ-30-21	Arizona	Game Management Unit 30A	31.3898	-109.507	368	368	328	336	141	141	194	202	147	171	363	367	216	220	214	216	260	280	Odhe-DRB*19	Odhe-DRB*19
AZ-30-22	Arizona	Game Management Unit 30A	31.3898	-109.507	370	372	328	328	141	141	206	206	147	171	363	387	216	224	214	222	236	264	Odhe-DRB*01	Odvi-DRB*09
AZ-30-23	Arizona	Game Management Unit 30A	31.3898	-109.507	368	380	328	328	141	141	194	206	147	147	367	367	224	228	214	224	252	260	Odhe-DRB*08	Odhe-DRB*20
AZ-30-24	Arizona	Game Management Unit 30A	31.3898	-109.507	368	378	320	328	141	141	206	206	143	143	367	367	216	224	220	224	?	?	Odhe-DRB*01	Odhe-DRB*13
AZ-30-27	Arizona	Game Management Unit 30A	31.3898	-109.507	370	372	328	336	141	141	194	202	171	171	363	367	224	224	216	226	236	252	Odhe-DRB*19	Odhe-DRB*19
AZ-KF-01	Arizona	Kofa area	33.3232	-113.812	368	374	312	328	141	141	202	206	147	147	363	363	216	224	214	224	252	252	Odhe-DRB*02	Odhe-DRB*04
AZ-KF-02	Arizona	Kofa area	33.3232	-113.812	368	368	320	328	141	141	194	202	147	147	355	355	216	216	222	224	252	256	Odhe-DRB*05	Odhe-DRB*08
AZ-KF-03	Arizona	Kofa area	33.3232	-113.812	368	372	328	328	141	141	194	206	143	147	355	363	216	224	214	224	236	252	Odhe-DRB*04	Odhe-DRB*05
AZ-KF-04	Arizona	Kofa area	33.3232	-113.812	368	374	320	328	141	141	206	206	147	159	355	367	216	224	220	224	236	252	Odhe-DRB*04	Odhe-DRB*18
AZ-KF-05	Arizona	Kofa area	33.3232	-113.812	368	368	328	328	141	141	202	206	147	147	367	367	216	228	214	214	252	256	Odhe-DRB*05	Odvi-DRB*09
AZ-KF-06	Arizona	Kofa area	33.3232	-113.812	366	366	320	320	141	141	202	206	147	147	355	367	216	224	214	214	236	256	Odhe-DRB*04	Odhe-DRB*05
AZ-KF-07	Arizona	Kofa area	33.3232	-113.812	366	368	320	328	141	141	202	206	143	147	363	363	216	216	214	222	236	260	Odvi-DRB*09	Odvi-DRB*09
AZ-KF-08	Arizona	Kofa area	33.3232	-113.812	366	368	320	328	141	141	206	206	143	147	363	367	216	224	214	220	236	236	Odhe-DRB*04	Odhe-DRB*05
AZ-KF-09	Arizona	Kofa area	33.3232	-113.812	368	372	328	328	141	141	202	206	143	147	355	367	224	228	214	224	236	248	Odhe-DRB*05	Odvi-DRB*09
AZ-KF-10	Arizona	Kofa area	33.3232	-113.812	368	368	328	328	141	141	194	202	143	147	355	367	216	224	214	214	252	256	Odhe-DRB*04	Odhe-DRB*04
AZ-KF-11	Arizona	Kofa area	33.3232	-113.812	368	372	328	328	141	141	194	206	147	159	355	363	216	216	214	220	248	256	Odhe-DRB*05	Odhe-DRB*13
AZ-KF-12	Arizona	Kofa area	33.3232	-113.812	370	374	336	336	141	141	206	210	143	147	363	367	224	232	214	214	256	272	Odvi-DRB*09	Odvi-DRB*09
AZ-KF-13	Arizona	Kofa area	33.3232	-113.812	366	368	328	328	141	141	202	202	147	147	355	355	224	228	216	226	236	252	Odhe-DRB*05	Odhe-DRB*20
AZ-KF-14	Arizona	Kofa area	33.3232	-113.812	374	374	328	328	141	141	216	224	147	171	355	355	216	224	214	220	248	272	Odhe-DRB*04	Odhe-DRB*04
AZ-KF-15	Arizona	Kofa area	33.3232	-113.812	372	374	320	328	141	141	194	206	143	147	363	367	224	232	216	226	252	256	Odhe-DRB*05	Odhe-DRB*15
AZ-KF-16	Arizona	Kofa area	33.3232	-113.812	368	374	328	336	141	141	202	202	147	147	363	367	216	232	214	214	236	256	Odhe-DRB*05	Odhe-DRB*05
AZ-KF-17	Arizona	Kofa area	33.3232	-113.812	368	370	320	328	141	149	202	202	147	147	367	367	216	232	214	216	236	236	Odhe-DRB*01	Odhe-DRB*19
AZ-KF-18	Arizona	Kofa area	33.3232	-113.812	368	368	328	336	141	141	194	202	143	155	355	363	224	228	214	214	236	256	Odhe-DRB*18	Odvi-DRB*09
AZ-KF-19	Arizona	Kofa area	33.3232	-113.812	366	368	320	328	141	141	202	206	147	159	363	367	224	232	224	226	236	260	Odhe-DRB*15	Odvi-DRB*09
AZ-KF-20	Arizona	Kofa area	33.3232	-113.812	368	368	328	336	141	141	202	206	143	143	367	367	224	224	214	224	236	252	Odhe-DRB*05	Odhe-DRB*15
AZ-KF-21	Arizona	Kofa area	33.3232	-113.812	374	374	328	336	141	141	202	206	147	147	367	367	216	224	214	226	256	272	Odhe-DRB*15	Odvi-DRB*09
AZ-KF-22	Arizona	Kofa area	33.3232	-113.812	366	372	320	320	141	141	202	206	143	147	355	367	216	228	214	214	248	252	Odhe-DRB*05	Odhe-DRB*05
AZ-KF-23	Arizona	Kofa area	33.3232	-113.812	368	374	320	328	141	141	202	206	147	147	355	363	216	224	214	216	248	260	Odhe-DRB*08	Odvi-DRB*09
AZ-KF-25	Arizona	Kofa area	33.3232	-113.812	374	374	328	328	141	141	202	206	143	159	355	363	216	224	220	224	248	256	Odhe-DRB*04	Odhe-DRB*19
CO-SJ-01	Colorado	San Juan	37.2936	-107.807	368	378	328	328	149	153	202	202	159	171	355	367	216	232	226	226	256	268	Odhe-DRB*03	Odhe-DRB*03
CO-SJ-02	Colorado	San Juan	37.2936	-107.807	368	378	328	336	141	141	206	206	171	171	363	367	224	228	214	226	264	276	Odhe-DRB*01	Odhe-DRB*15
CO-SJ-03	Colorado	San Juan	37.2936	-107.807	368	372	328	328	141	141	194	206	147	171	355	363	216	224	214	220	256	260	Odhe-DRB*01	Odhe-DRB*08
CO-SJ-04	Colorado	San Juan	37.2936	-107.807	368	368	328	336	141	141	198	198	143	147	355	367	216	216	214	220	264	272	Odhe-DRB*09	Odhe-DRB*09
CO-SJ-05	Colorado	San Juan	37.2936	-107.807	368	368	328	328	141	141	194	206	143	147	355	367	224	224	214	230	256	272	Odhe-DRB*02	Odvi-DRB*09
CO-SJ-06	Colorado	San Juan	37.2936	-107.807	368	368	336	336	141	141	202	206	147	147	355	367	224	224	214	218	264	264	Odhe-DRB*05	Odhe-DRB*05
CO-SJ-07	Colorado	San Juan	37.2936	-107.807	368	372	328	336	141	149	206	206	147	147	355	355	224	232	214	214	236	248	Odhe-DRB*01	Odhe-DRB*05
CO-SJ-08	Colorado	San Juan	37.2936	-107.807	370	372	328	336	141	141	202	202	147	171	355	367	224	224	214	214	236	252	Odhe-DRB*02	Odhe-DRB*05
CO-SJ-09	Colorado	San Juan	37.2936	-107.807	366	374	320	328	141	141	194	198	143	147	355	355	224	232	220	226	248	264	Odhe-DRB*01	Odhe-DRB*02
CO-SJ-10	Colorado	San Juan	37.2936	-107.807	368	370	320	336	141	141	194	206	147	159	367	367	216	216	220	226	236	276	Odhe-DRB*08	Odhe-DRB*13
CO-SJ-11	Colorado	San Juan	37.2936	-107.807	366	368	336	336	149	149	198	210	143	147	355	355	224	232	224	234	260	268	Odhe-DRB*03	Odhe-DRB*03
CO-SJ-12	Colorado	San Juan	37.2936	-107.807	366	374	328	336	141	141	194	202	147	171	367	367	216	224	212	220	252	268	Odhe-DRB*01	Odhe-DRB*20
CO-SJ-13	Colorado	San Juan	37.2936	-107.807	368	372	320	336	141	141	194	206	147	147	355	355	216	232	214	214	236	264	Odvi-DRB*09	Odvi-DRB*09
CO-SJ-14	Colorado	San Juan	37.2936	-107.807	368	372	320	336	141	141	194	194	147	171	363	367	216	224	214	214	236	256	Odhe-DRB*05	Odhe-DRB*20
CO-SJ-15	Colorado	San Juan	37.2936	-107.807	368	376	328	328	141	141	194	202	147	171	355	363	224	224	214	214	268	280	Odhe-DRB*01	Odhe-DRB*02
CO-SJ-16	Colorado	San Juan	37.2936	-107.807	368	372	328	328	141	141	194	206	147	171	363	367	224	224	210	210	268	276	Odhe-DRB*01	Odhe-DRB*01
CO-SJ-17	Colorado	San Juan	37.2936	-107.807	370	378	336	336	149	153	206	206	147	171	363	367	216	224	224	224	236	248	Odhe-DRB*01	Odhe-DRB*01
CO-SJ-18	Colorado	San Juan	37.2936	-107.807	368	376	328	328	141	149	198	206	171	171	367	367	216	224	214	218	252	268	Odhe-DRB*02	Odhe-DRB*05
CO-SJ-19	Colorado	San Juan	37.2936	-107.807	368	376	328	336	141	141	194	206	143	147	355	355	216	224	214	214	252	256	Odhe-DRB*05	Odhe-DRB*05
CO-SJ-21	Colorado	San Juan	37.2936	-107.807	368	368	328	336	141	141	194	194	147	171	355	367	224	232	216	220	264	272	Odhe-DRB*03	Odhe-DRB*05
CO-SJ-22	Colorado	San Juan	37.2936	-107.807	368	372	328	328	141	153	194	206	147	159	355	363	216	224	214	216	252	276	Odhe-DRB*01	Odhe-DRB*01
CO-SJ-23	Colorado	San Juan	37.2936	-107.807	368	368	336	336	141	153	198	202	147	159	355	363	216	224	218	226	256	260	Odhe-DRB*02	Odhe-DRB*02
CO-SJ-24	Colorado	San Juan	37.2936	-107.807	368	368	320	336	141	141	194	202	143	147	355	363	224	224	214	226	252	264	Odhe-DRB*03	Odhe-DRB*08
CO-SJ-25	Colorado	San Juan	37.2936	-107.807	368	368	320	336	141	141	194	202	147	159	363	367	232	232	214	220	252	268	Odhe-DRB*03	Odhe-DRB*05
CO-ST-01	Colorado	Sterling	40.5722	-102.491	368	374	320	336	141	149	202	206	143	147	355	355	224	228	214	220	260	264	Odhe-DRB*01	Odhe-DRB*02
CO-ST-02	Colorado	Sterling	40.5722	-102.491	368	378	320	320	141	141	202	206	147	147	367	367	224	228	214	218	260	260	Odhe-DRB*09	Odvi-DRB*09
CO-ST-03	Colorado	Sterling	40.5722	-102.491	368	372	320	328	141	141	198	206	147	171	355	363	224	224	214	216	260	260	Odhe-DRB*02	Odhe-DRB*02
CO-ST-04	Colorado	Sterling	40.5722	-102.491	366	374	320	328	141	141	202	206	143	147	355	367	224	224	214	218	236	280	Odhe-DRB*01	Odhe-DRB*19
CO-ST-05	Colorado	Sterling	40.5722	-102.491	368	378	328	336	141	141	194	202	147	147	355	367	228	232	214	224	260	264	Odvi-DRB*09	Odvi-DRB*09
CO-ST-06	Colorado	Sterling	40.5722	-102.491	372	374	328	336	141	141	194	202	147	147	355	367	224	232	216	220	260	276	Odhe-DRB*05	Odhe-DRB*05
CO-ST-07	Colorado	Sterling	40.5722	-102.491	374	374	328	336	149	149	194	206	147	171	355	367	224	232	210	214	272	276	Odhe-DRB*01	Odvi-DRB*09
CO-ST-08	Colorado	Sterling	40.5722	-102.491	370	378	328	328	141	149	202	206	147	147	355	367	216	228	214	214	236	252	Odhe-DRB*03	Odvi-DRB*09
CO-ST-09	Colorado	Sterling	40.5722	-102.491	368	376	320	328	141	141	194	202	143	147	355	367	228	232	220	228	260	276	Odhe-DRB*02	Odhe-DRB*02
CO-ST-10	Colorado	Sterling	40.5722	-102.491	368	378	328	328	153	153	202	210	143	147	355	367	216	224	218	220	236	256	Odhe-DRB*09	Odhe-DRB*22
CO-ST-11	Colorado	Sterling	40.5722	-102.491	368	374	328	328	141	141	206	206	147	147	367	367	224	224	214	218	264	272	Odhe-DRB*04	Odhe-DRB*08
CO-ST-12	Colorado	Sterling	40.5722	-102.491	368	374	320	328	141	141	194	202	147	159	355	355	224	224	214	230	260	272	Odhe-DRB*14	Odvi-DRB*09
CO-ST-13	Colorado	Sterling	40.5722	-102.491	368	374	320	328	141	141	194	206	147	147	355	355	224	228	214	230	236	280	Odhe-DRB*02	Odhe-DRB*02
CO-ST-14	Colorado	Sterling	40.5722	-102.491	368	370	328	328	141	141	202	210	147	147	355	367	216	218	220	224	236	256	Odhe-DRB*01	Odhe-DRB*01
CO-ST-15	Colorado	Sterling	40.5722	-102.491	368	376	328	328	141	141	198	206	143	159	355	367	216	224	222	222	260	260	Odhe-DRB*01	Odvi-DRB*09
CO-ST-16	Colorado	Sterling	40.5722	-102.491	370	372	328	336	141	141	194	194	147	147	355	355	216	224	220	228	272	276	Odhe-DRB*01	Odhe-DRB*19
CO-ST-17	Colorado	Sterling	40.5722	-102.491	368	370	328	336	141	141	194	202	147	147	367	367	224	224	222	222	260	260	Odhe-DRB*24	Odvi-DRB*09
CO-ST-18	Colorado	Sterling	40.5722	-102.491	368	370	328	328	141	145	202	206	147	147	355	367	228	228	214	220	260	268	Odhe-DRB*02	Odhe-DRB*02
CO-ST-19	Colorado	Sterling	40.5722	-102.491	368	368	336	336	141	149	198	202	147	147	367	367	216	224	214	218	256	260	Odhe-DRB*04	Odhe-DRB*04
CO-ST-21	Colorado	Sterling	40.5722	-102.491	378	380	328	328	141	141	198	202	143	147	355	367	216	216	220	220	260	260	Odhe-DRB*18	Odvi-DRB*09
CO-ST-22	Colorado	Sterling	40.5722	-102.491	368	374	328	336	141	141	194	206	147	147	363	367	216	224	220	230	240	276	Odhe-DRB*02	Odhe-DRB*05
CO-ST-23	Colorado	Sterling	40.5722	-102.491	368	374	328	328	141	141	194	206	147	147	355	355	216	232	214	220	260	260	Odhe-DRB*03	Odhe-DRB*04
CO-ST-25	Colorado	Sterling	40.5722	-102.491	368	370	328	328	141	153	202	206	143	147	355	355	216	224	214	220	236	280	Odhe-DRB*09	Odhe-DRB*09
CO-ST-26	Colorado	Sterling	40.5722	-102.491	366	374	328	328	141	141	194	202	143	147	355	355	216	224	220	224	256	260	Odvi-DRB*09	Odvi-DRB*09
KS-BD-01	Kansas	Burdett	38.2497	-99.548	368	372	320	328	141	141	194	198	147	171	355	367	216	232	214	230	256	264	Odhe-DRB*02	Odhe-DRB*02
KS-BD-02	Kansas	Burdett	38.2497	-99.548	368	378	320	328	141	141	202	206	147	147	355	367	224	224	218	218	236	260	Odhe-DRB*09	Odhe-DRB*26
KS-BD-03	Kansas	Burdett	38.2497	-99.548	370	376	328	336	141	141	202	206	147	159	355	355	216	224	220	226	260	260	Odhe-DRB*15	Odhe-DRB*15
KS-BD-04	Kansas	Burdett	38.2497	-99.548	368	368	328	328	141	141	194	206	147	147	355	355	224	232	224	226	256	272	Odhe-DRB*02	Odhe-DRB*19
KS-BD-05	Kansas	Burdett	38.2497	-99.548	372	378	328	328	141	141	206	206	147	147	355	355	216	224	220	228	236	260	Odhe-DRB*04	Odhe-DRB*14
KS-BD-06	Kansas	Burdett	38.2497	-99.548	368	374	328	328	141	141	194	206	147	147	367	367	216	224	220	224	260	260	Odhe-DRB*04	Odvi-DRB*09
KS-BD-07	Kansas	Burdett	38.2497	-99.548	368	368	328	328	141	149	194	202	143	159	355	367	224	224	214	230	260	260	Odhe-DRB*03	Odhe-DRB*04
KS-BD-08	Kansas	Burdett	38.2497	-99.548	376	378	328	328	141	141	202	206	147	159	355	355	216	228	220	226	248	256	Odhe-DRB*05	Odhe-DRB*05
KS-BD-09	Kansas	Burdett	38.2497	-99.548	372	372	328	336	141	141	194	206	147	147	363	367	224	224	216	224	236	260	Odhe-DRB*05	Odvi-DRB*09
KS-BD-10	Kansas	Burdett	38.2497	-99.548	370	378	320	328	149	149	202	202	147	147	355	367	216	224	224	228	256	268	Odhe-DRB*02	Odhe-DRB*03
KS-BD-11	Kansas	Burdett	38.2497	-99.548	374	376	328	328	141	149	206	206	147	147	355	355	224	224	214	222	248	280	Odhe-DRB*01	Odhe-DRB*01
KS-BD-12	Kansas	Burdett	38.2497	-99.548	368	368	328	328	141	141	206	206	147	147	355	367	216	224	214	224	252	272	Odhe-DRB*02	Odvi-DRB*09
KS-BD-13	Kansas	Burdett	38.2497	-99.548	368	370	328	328	141	149	202	206	147	171	355	363	216	224	220	230	260	260	Odhe-DRB*02	Odhe-DRB*02
KS-BD-14	Kansas	Burdett	38.2497	-99.548	374	374	328	336	141	149	194	202	143	147	355	367	216	224	210	220	256	260	Odhe-DRB*02	Odhe-DRB*05
KS-BD-15	Kansas	Burdett	38.2497	-99.548	370	374	328	328	141	149	194	206	171	171	355	355	216	224	218	220	256	260	Odhe-DRB*02	Odhe-DRB*14
KS-BD-16	Kansas	Burdett	38.2497	-99.548	368	368	328	328	141	141	194	202	147	147	355	367	224	228	214	218	236	284	Odhe-DRB*19	Odhe-DRB*26
KS-BD-17	Kansas	Burdett	38.2497	-99.548	368	372	328	328	141	141	194	194	143	147	363	367	224	224	214	228	260	276	Odhe-DRB*04	Odvi-DRB*09
KS-BD-18	Kansas	Burdett	38.2497	-99.548	366	370	320	336	141	149	198	202	147	147	355	367	224	224	214	226	236	264	Odhe-DRB*02	Odhe-DRB*02
KS-BD-19	Kansas	Burdett	38.2497	-99.548	368	376	328	336	141	149	194	206	147	147	367	367	224	224	214	224	260	284	Odhe-DRB*02	Odhe-DRB*19
KS-BD-20	Kansas	Burdett	38.2497	-99.548	368	368	328	328	141	149	202	206	147	147	363	367	224	228	218	222	236	236	Odhe-DRB*15	Odhe-DRB*15
KS-BD-21	Kansas	Burdett	38.2497	-99.548	372	372	328	328	141	141	202	206	147	147	367	367	216	224	214	226	256	264	Odhe-DRB*05	Odhe-DRB*09
KS-BD-22	Kansas	Burdett	38.2497	-99.548	368	368	328	336	141	153	202	202	147	171	355	363	224	224	214	228	256	260	Odhe-DRB*02	Odhe-DRB*02
KS-BD-23	Kansas	Burdett	38.2497	-99.548	370	372	328	328	141	141	202	206	147	171	355	367	216	224	214	228	252	256	Odhe-DRB*01	Odvi-DRB*09
KS-BD-24	Kansas	Burdett	38.2497	-99.548	372	374	328	336	141	141	194	206	147	147	355	367	224	224	214	226	236	268	Odhe-DRB*09	Odhe-DRB*09
MT-RV-01	Montana	Ravali County	45.9822	-114.111	376	378	328	336	141	153	206	206	147	171	355	367	228	228	214	218	260	264	Odhe-DRB*01	Odhe-DRB*04
MT-RV-02	Montana	Ravali County	45.9822	-114.111	368	376	328	336	141	153	194	206	147	147	363	367	224	228	220	220	236	252	Odhe-DRB*02	Odhe-DRB*17
MT-RV-04	Montana	Ravali County	45.9822	-114.111	374	378	328	328	141	141	206	206	147	147	355	367	224	228	220	220	260	260	Odhe-DRB*01	Odvi-DRB*09
MT-RV-05	Montana	Ravali County	45.9822	-114.111	368	370	328	336	141	141	194	202	147	147	367	367	224	224	220	246	256	272	Odhe-DRB*04	Odhe-DRB*18
MT-RV-06	Montana	Ravali County	45.9822	-114.111	366	370	328	328	141	141	194	206	147	147	355	367	224	228	220	228	256	280	Odhe-DRB*09	Odhe-DRB*12
MT-RV-07	Montana	Ravali County	45.9822	-114.111	378	378	320	328	141	141	202	202	147	171	355	363	224	224	214	224	248	280	Odhe-DRB*02	Odhe-DRB*04
MT-RV-08	Montana	Ravali County	45.9822	-114.111	366	378	336	336	141	141	194	202	147	147	355	355	216	224	220	220	236	260	Odhe-DRB*05	Odhe-DRB*08
MT-RV-09	Montana	Ravali County	45.9822	-114.111	374	376	328	328	141	149	194	206	147	171	355	367	224	228	220	220	256	280	Odhe-DRB*04	Odhe-DRB*04
MT-RV-10	Montana	Ravali County	45.9822	-114.111	368	378	328	328	141	141	206	206	143	147	355	363	224	228	212	218	268	268	Odhe-DRB*22	Odhe-DRB*23
MT-RV-11	Montana	Ravali County	45.9822	-114.111	374	378	328	336	149	149	202	202	155	171	363	367	224	232	212	226	252	276	Odhe-DRB*04	Odhe-DRB*04
MT-RV-12	Montana	Ravali County	45.9822	-114.111	370	376	328	328	141	153	206	206	143	147	355	367	216	224	210	220	236	272	Odhe-DRB*05	Odhe-DRB*05
MT-RV-14	Montana	Ravali County	45.9822	-114.111	370	380	328	328	141	157	194	194	147	171	355	363	224	228	220	224	256	288	Odhe-DRB*18	Odhe-DRB*18
MT-RV-15	Montana	Ravali County	45.9822	-114.111	374	374	328	328	149	153	194	206	155	171	367	367	224	224	220	226	256	260	Odhe-DRB*13	Odhe-DRB*18
MT-RV-16	Montana	Ravali County	45.9822	-114.111	374	378	328	336	141	153	202	206	147	147	355	367	216	224	220	226	252	256	Odhe-DRB*02	Odhe-DRB*02
MT-RV-17	Montana	Ravali County	45.9822	-114.111	362	378	328	328	141	149	194	206	171	171	363	367	224	228	214	214	236	264	Odhe-DRB*25	Odhe-DRB*25
MT-RV-18	Montana	Ravali County	45.9822	-114.111	374	374	328	328	141	153	194	194	143	147	355	355	224	224	214	220	248	276	Odhe-DRB*05	Odhe-DRB*28
MT-RV-19	Montana	Ravali County	45.9822	-114.111	368	370	328	328	141	141	194	206	147	171	367	367	216	216	220	226	256	260	Odhe-DRB*01	Odhe-DRB*18
MT-RV-20	Montana	Ravali County	45.9822	-114.111	362	368	328	336	141	141	206	206	147	147	363	363	216	224	214	222	236	256	Odhe-DRB*01	Odhe-DRB*02
MT-RV-21	Montana	Ravali County	45.9822	-114.111	374	374	328	328	141	141	194	206	147	171	367	367	224	232	218	220	256	264	Odhe-DRB*01	Odhe-DRB*02
MT-RV-22	Montana	Ravali County	45.9822	-114.111	370	374	328	328	141	157	194	194	147	171	355	367	216	224	214	226	248	256	Odhe-DRB*22	Odhe-DRB*27
MT-RV-23	Montana	Ravali County	45.9822	-114.111	368	372	320	328	141	153	194	194	143	171	355	367	224	224	214	214	256	264	Odhe-DRB*01	Odhe-DRB*04
MT-RV-24	Montana	Ravali County	45.9822	-114.111	370	376	328	336	141	141	194	206	143	171	355	355	224	224	220	228	236	256	Odhe-DRB*12	Odhe-DRB*12
MT-RV-25	Montana	Ravali County	45.9822	-114.111	378	378	336	336	141	141	194	206	147	147	355	355	216	224	214	220	252	276	Odhe-DRB*02	Odhe-DRB*17
MT-RV-26	Montana	Ravali County	45.9822	-114.111	370	378	328	336	141	153	206	210	147	171	355	363	216	224	216	218	248	260	Odhe-DRB*01	Odhe-DRB*02
ND-SW-01	North Dakota	Southwestern North Dakota	46.3801	-103.686	370	376	328	328	141	141	194	194	143	171	355	367	216	224	224	228	256	260	Odhe-DRB*14	Odhe-DRB*14
ND-SW-02	North Dakota	Southwestern North Dakota	46.3801	-103.686	370	376	328	336	141	141	202	202	171	171	363	367	232	232	220	220	272	284	Odhe-DRB*01	Odhe-DRB*01
ND-SW-03	North Dakota	Southwestern North Dakota	46.3801	-103.686	370	376	328	328	141	149	194	206	143	171	355	367	216	216	214	224	236	256	Odhe-DRB*15	Odhe-DRB*15
ND-SW-04	North Dakota	Southwestern North Dakota	46.3801	-103.686	366	372	328	336	141	141	202	206	143	147	355	367	224	228	222	222	260	268	Odhe-DRB*01	Odhe-DRB*02
ND-SW-05	North Dakota	Southwestern North Dakota	46.3801	-103.686	368	374	328	336	141	141	194	206	147	155	355	355	216	224	214	224	268	272	Odhe-DRB*02	Odvi-DRB*09
ND-SW-06	North Dakota	Southwestern North Dakota	46.3801	-103.686	368	372	320	336	141	141	194	206	147	147	355	367	224	224	214	226	264	284	Odhe-DRB*02	Odhe-DRB*02
ND-SW-07	North Dakota	Southwestern North Dakota	46.3801	-103.686	372	376	328	336	141	149	202	206	143	147	355	355	224	236	218	220	236	260	Odhe-DRB*02	Odhe-DRB*13
ND-SW-08	North Dakota	Southwestern North Dakota	46.3801	-103.686	370	378	328	328	141	141	202	206	147	147	355	367	224	232	214	220	236	272	Odhe-DRB*02	Odhe-DRB*11
ND-SW-09	North Dakota	Southwestern North Dakota	46.3801	-103.686	374	376	328	336	141	141	202	206	143	143	355	367	224	228	222	228	236	256	Odhe-DRB*02	Odhe-DRB*13
ND-SW-10	North Dakota	Southwestern North Dakota	46.3801	-103.686	370	378	328	328	141	153	206	214	147	147	367	367	224	224	212	222	236	264	Odhe-DRB*01	Odhe-DRB*14
ND-SW-11	North Dakota	Southwestern North Dakota	46.3801	-103.686	370	378	328	328	141	149	206	206	147	171	355	367	220	228	222	224	236	272	Odhe-DRB*02	Odhe-DRB*13
ND-SW-12	North Dakota	Southwestern North Dakota	46.3801	-103.686	366	378	320	328	141	141	194	206	147	147	355	355	224	232	220	222	256	260	Odhe-DRB*02	Odhe-DRB*02
ND-SW-13	North Dakota	Southwestern North Dakota	46.3801	-103.686	368	372	328	336	141	153	202	206	143	147	367	367	224	232	210	220	236	256	Odhe-DRB*02	Odhe-DRB*19
ND-SW-14	North Dakota	Southwestern North Dakota	46.3801	-103.686	368	368	328	328	141	149	194	206	143	171	355	367	216	224	220	220	236	260	Odhe-DRB*01	Odhe-DRB*01
ND-SW-15	North Dakota	Southwestern North Dakota	46.3801	-103.686	368	368	328	328	141	141	206	206	147	147	355	355	216	224	220	224	264	284	Odhe-DRB*01	Odhe-DRB*01
ND-SW-16	North Dakota	Southwestern North Dakota	46.3801	-103.686	368	378	328	328	141	153	206	206	147	147	355	363	224	224	218	220	256	260	Odhe-DRB*09	Odhe-DRB*09
ND-SW-17	North Dakota	Southwestern North Dakota	46.3801	-103.686	370	378	328	336	141	153	194	202	143	147	367	367	224	228	220	220	260	260	Odhe-DRB*19	Odhe-DRB*28
ND-SW-18	North Dakota	Southwestern North Dakota	46.3801	-103.686	368	372	328	328	141	141	202	206	143	147	355	363	216	228	220	222	256	264	Odhe-DRB*08	Odhe-DRB*13
ND-SW-19	North Dakota	Southwestern North Dakota	46.3801	-103.686	378	378	328	328	141	141	206	206	143	147	355	367	228	232	218	218	256	260	Odhe-DRB*04	Odhe-DRB*10
ND-SW-20	North Dakota	Southwestern North Dakota	46.3801	-103.686	368	378	328	328	141	141	194	202	147	147	367	367	216	224	218	220	260	280	Odhe-DRB*02	Odhe-DRB*04
ND-SW-21	North Dakota	Southwestern North Dakota	46.3801	-103.686	368	380	328	328	141	141	194	194	147	171	355	367	228	232	214	220	256	284	Odhe-DRB*05	Odhe-DRB*05
ND-SW-22	North Dakota	Southwestern North Dakota	46.3801	-103.686	372	378	328	328	141	149	206	206	147	147	355	367	216	224	220	220	256	264	Odhe-DRB*02	Odhe-DRB*02
ND-SW-23	North Dakota	Southwestern North Dakota	46.3801	-103.686	368	368	328	328	141	149	194	206	147	147	355	355	220	236	218	220	248	260	Odhe-DRB*01	Odhe-DRB*02
ND-SW-24	North Dakota	Southwestern North Dakota	46.3801	-103.686	368	380	328	328	141	153	194	194	143	171	367	367	216	232	220	220	236	256	Odhe-DRB*02	Odhe-DRB*03
NV-PC-01	Nevada	Pioche (Wildlife Management Unit 231)	38.2348	-114.265	376	380	320	328	141	145	194	194	147	171	367	367	216	232	220	230	256	256	Odhe-DRB*02	Odhe-DRB*13
NV-PC-02	Nevada	Pioche (Wildlife Management Unit 231)	38.2348	-114.265	368	376	328	328	141	141	194	194	147	147	355	367	216	232	224	224	264	284	Odhe-DRB*28	Odhe-DRB*28
NV-PC-03	Nevada	Pioche (Wildlife Management Unit 231)	38.2348	-114.265	376	376	328	336	149	153	198	202	159	171	355	363	232	232	216	220	256	272	Odhe-DRB*03	Odhe-DRB*08
NV-PC-04	Nevada	Pioche (Wildlife Management Unit 231)	38.2348	-114.265	374	376	328	336	141	149	194	210	159	171	355	355	216	232	214	230	252	252	Odhe-DRB*08	Odhe-DRB*15
NV-PC-05	Nevada	Pioche (Wildlife Management Unit 231)	38.2348	-114.265	370	374	328	328	141	149	194	206	147	147	355	367	224	224	216	220	256	260	Odhe-DRB*03	Odhe-DRB*13
NV-PC-06	Nevada	Pioche (Wildlife Management Unit 231)	38.2348	-114.265	374	374	328	336	141	141	194	198	147	147	355	367	224	224	214	218	264	272	Odhe-DRB*05	Odhe-DRB*05
NV-PC-07	Nevada	Pioche (Wildlife Management Unit 231)	38.2348	-114.265	372	376	328	328	141	141	194	202	147	171	355	367	216	224	216	220	252	272	Odhe-DRB*18	Odhe-DRB*29
NV-PC-08	Nevada	Pioche (Wildlife Management Unit 231)	38.2348	-114.265	368	376	328	328	141	141	194	206	143	147	355	355	216	232	216	220	256	264	Odhe-DRB*01	Odhe-DRB*04
NV-PC-09	Nevada	Pioche (Wildlife Management Unit 231)	38.2348	-114.265	368	380	328	328	141	141	194	194	143	147	367	367	216	216	214	216	248	264	Odhe-DRB*05	Odhe-DRB*06
NV-PC-10	Nevada	Pioche (Wildlife Management Unit 231)	38.2348	-114.265	374	374	328	328	141	149	206	210	159	159	363	363	232	232	214	220	260	272	Odhe-DRB*03	Odhe-DRB*03
NV-PC-12	Nevada	Pioche (Wildlife Management Unit 231)	38.2348	-114.265	370	372	328	336	141	149	206	206	143	147	363	363	224	232	214	220	252	276	Odhe-DRB*02	Odhe-DRB*09
NV-PC-13	Nevada	Pioche (Wildlife Management Unit 231)	38.2348	-114.265	374	376	328	328	141	141	202	210	147	171	363	367	232	232	214	220	252	256	Odhe-DRB*02	Odhe-DRB*18
NV-PC-15	Nevada	Pioche (Wildlife Management Unit 231)	38.2348	-114.265	368	372	328	336	141	149	194	210	147	147	355	367	216	224	214	224	252	252	Odhe-DRB*03	Odhe-DRB*06
NV-PC-16	Nevada	Pioche (Wildlife Management Unit 231)	38.2348	-114.265	368	380	328	336	141	149	194	202	147	147	355	367	216	216	214	226	252	272	Odhe-DRB*02	Odvi-DRB*09
NV-PC-17	Nevada	Pioche (Wildlife Management Unit 231)	38.2348	-114.265	376	376	328	328	149	149	202	206	147	147	367	367	216	216	210	214	260	260	Odhe-DRB*03	Odhe-DRB*04
NV-PC-18	Nevada	Pioche (Wildlife Management Unit 231)	38.2348	-114.265	370	376	328	328	141	149	206	206	147	171	367	367	216	224	220	224	260	276	Odhe-DRB*19	Odhe-DRB*28
NV-PC-19	Nevada	Pioche (Wildlife Management Unit 231)	38.2348	-114.265	374	380	328	328	141	149	194	202	147	159	355	367	216	232	220	222	264	264	Odhe-DRB*06	Odhe-DRB*26
NV-PC-20	Nevada	Pioche (Wildlife Management Unit 231)	38.2348	-114.265	374	380	328	336	141	153	194	206	147	147	367	367	224	232	214	220	260	288	Odhe-DRB*01	Odhe-DRB*03
NV-PC-21	Nevada	Pioche (Wildlife Management Unit 231)	38.2348	-114.265	368	380	328	336	141	149	194	210	147	171	355	367	224	232	214	220	276	284	Odhe-DRB*04	Odhe-DRB*18
NV-PC-22	Nevada	Pioche (Wildlife Management Unit 231)	38.2348	-114.265	376	376	328	336	141	149	194	202	147	147	367	367	224	232	220	230	264	272	Odhe-DRB*20	Odhe-DRB*20
NV-PC-23	Nevada	Pioche (Wildlife Management Unit 231)	38.2348	-114.265	374	376	328	328	141	153	194	202	147	147	355	367	228	232	214	214	256	276	Odhe-DRB*06	Odhe-DRB*06
NV-PC-24	Nevada	Pioche (Wildlife Management Unit 231)	38.2348	-114.265	374	374	328	336	141	149	194	194	147	159	363	363	232	232	220	220	256	260	Odhe-DRB*01	Odhe-DRB*03
NV-PC-25	Nevada	Pioche (Wildlife Management Unit 231)	38.2348	-114.265	368	378	320	320	149	153	194	202	147	171	355	355	216	232	214	216	264	272	Odhe-DRB*01	Odhe-DRB*02
NV-PC-26	Nevada	Pioche (Wildlife Management Unit 231)	38.2348	-114.265	374	378	320	328	141	153	194	198	147	147	355	367	216	228	220	220	256	260	Odhe-DRB*26	Odhe-DRB*26
SD-CU-03	South Dakota	Custer	43.394	-103.307	368	374	320	320	141	141	202	206	143	147	367	367	224	224	220	224	256	276	Odvi-DRB*09	Odvi-DRB*09
SD-CU-04	South Dakota	Custer	43.394	-103.307	374	380	328	336	149	153	194	206	143	147	355	367	216	216	220	220	260	280	Odhe-DRB*01	Odhe-DRB*01
SD-CU-05	South Dakota	Custer	43.394	-103.307	376	378	328	328	141	141	194	206	143	147	363	367	224	224	220	228	236	260	Odhe-DRB*03	Odvi-DRB*09
SD-CU-06	South Dakota	Custer	43.394	-103.307	374	380	328	328	141	149	194	194	147	147	367	367	216	236	214	222	236	236	Odhe-DRB*01	Odhe-DRB*02
SD-CU-07	South Dakota	Custer	43.394	-103.307	370	372	328	336	141	141	202	206	143	147	355	355	216	224	214	220	260	272	Odhe-DRB*02	Odhe-DRB*02
SD-CU-08	South Dakota	Custer	43.394	-103.307	378	378	328	328	141	149	194	194	143	147	363	363	216	224	214	218	236	260	Odhe-DRB*19	Odhe-DRB*19
SD-CU-09	South Dakota	Custer	43.394	-103.307	368	372	328	328	149	153	202	206	143	147	355	367	224	228	214	224	236	248	Odvi-DRB*09	Odvi-DRB*09
SD-CU-10	South Dakota	Custer	43.394	-103.307	368	378	320	336	141	157	206	206	143	143	367	367	224	232	214	216	260	264	Odhe-DRB*01	Odhe-DRB*19
SD-CU-11	South Dakota	Custer	43.394	-103.307	376	378	320	328	141	149	194	206	147	147	363	367	216	224	214	224	236	236	Odhe-DRB*19	Odhe-DRB*19
SD-CU-12	South Dakota	Custer	43.394	-103.307	370	378	328	336	141	141	194	210	147	147	355	363	224	228	216	218	256	284	Odhe-DRB*09	Odhe-DRB*15
SD-CU-13	South Dakota	Custer	43.394	-103.307	374	378	328	328	141	153	202	206	147	147	355	367	224	224	214	222	256	276	Odhe-DRB*01	Odhe-DRB*24
SD-CU-14	South Dakota	Custer	43.394	-103.307	370	374	328	336	141	141	194	206	143	147	355	367	216	228	214	218	236	236	Odhe-DRB*09	Odhe-DRB*15
SD-CU-15	South Dakota	Custer	43.394	-103.307	376	378	328	328	141	141	194	202	147	147	363	367	216	224	214	220	260	280	Odhe-DRB*01	Odhe-DRB*05
SD-CU-16	South Dakota	Custer	43.394	-103.307	368	374	328	328	141	153	194	206	147	171	355	367	224	224	220	222	256	272	Odhe-DRB*01	Odhe-DRB*05
SD-CU-17	South Dakota	Custer	43.394	-103.307	372	378	328	336	141	141	194	206	147	147	367	367	216	224	220	220	256	256	Odhe-DRB*19	Odhe-DRB*19
SD-CU-18	South Dakota	Custer	43.394	-103.307	374	376	328	336	141	149	198	206	143	147	367	367	224	232	214	220	256	264	Odhe-DRB*04	Odhe-DRB*04
SD-CU-19	South Dakota	Custer	43.394	-103.307	378	378	328	336	141	153	202	206	143	143	355	363	224	232	214	216	256	284	Odhe-DRB*01	Odhe-DRB*01
SD-CU-20	South Dakota	Custer	43.394	-103.307	368	372	328	328	141	149	194	202	143	147	355	363	216	224	210	216	256	260	Odhe-DRB*01	Odhe-DRB*05
SD-CU-21	South Dakota	Custer	43.394	-103.307	374	378	328	336	141	153	194	206	147	147	355	363	216	216	210	226	236	260	Odhe-DRB*02	Odhe-DRB*02
SD-CU-22	South Dakota	Custer	43.394	-103.307	372	376	320	328	141	141	194	202	143	143	363	367	224	228	214	218	284	284	Odhe-DRB*04	Odhe-DRB*19
SD-CU-23	South Dakota	Custer	43.394	-103.307	370	374	320	328	141	149	194	206	143	159	355	367	216	224	214	222	256	256	Odhe-DRB*01	Odhe-DRB*02
SD-CU-24	South Dakota	Custer	43.394	-103.307	374	376	328	328	141	141	194	198	147	147	367	367	224	224	224	228	256	256	Odhe-DRB*01	Odhe-DRB*19
SD-CU-25	South Dakota	Custer	43.394	-103.307	374	376	328	336	141	141	198	202	143	147	355	367	224	224	214	214	256	276	Odhe-DRB*01	Odvi-DRB*09
SD-CU-26	South Dakota	Custer	43.394	-103.307	372	376	328	336	141	153	194	198	143	171	367	367	216	224	214	214	236	256	Odhe-DRB*01	Odhe-DRB*01
SK-14-01	Saskatchewan	Wildlife Management Zone 14E	50.8324	-108.037	368	370	328	328	141	141	202	206	147	147	355	367	224	224	220	220	236	256	Odhe-DRB*01	Odhe-DRB*02
SK-14-02	Saskatchewan	Wildlife Management Zone 14E	50.8324	-108.037	376	378	328	336	141	141	194	206	147	147	355	355	216	224	220	224	236	260	Odhe-DRB*02	Odhe-DRB*07
SK-14-03	Saskatchewan	Wildlife Management Zone 14E	50.8324	-108.037	368	368	328	328	149	149	206	206	147	147	367	367	216	224	222	226	236	272	Odhe-DRB*28	Odhe-DRB*28
SK-14-04	Saskatchewan	Wildlife Management Zone 14E	50.8324	-108.037	368	370	328	328	149	157	202	206	143	147	367	367	216	224	214	226	260	272	Odhe-DRB*08	Odhe-DRB*08
SK-14-05	Saskatchewan	Wildlife Management Zone 14E	50.8324	-108.037	368	370	328	328	141	141	194	198	147	147	363	367	216	224	218	220	248	272	Odhe-DRB*01	Odhe-DRB*14
SK-14-06	Saskatchewan	Wildlife Management Zone 14E	50.8324	-108.037	368	372	328	328	149	149	194	194	147	147	363	367	224	224	214	226	256	272	Odhe-DRB*02	Odhe-DRB*16
SK-14-07	Saskatchewan	Wildlife Management Zone 14E	50.8324	-108.037	370	378	328	328	141	149	194	194	147	171	363	367	224	224	214	220	236	272	Odhe-DRB*08	Odhe-DRB*08
SK-14-08	Saskatchewan	Wildlife Management Zone 14E	50.8324	-108.037	368	368	328	328	141	141	194	198	147	147	355	367	216	224	218	232	248	280	Odhe-DRB*02	Odhe-DRB*02
SK-14-09	Saskatchewan	Wildlife Management Zone 14E	50.8324	-108.037	368	368	328	328	153	153	194	194	147	171	363	367	224	224	220	220	260	280	Odhe-DRB*05	Odhe-DRB*13
SK-14-11	Saskatchewan	Wildlife Management Zone 14E	50.8324	-108.037	370	370	328	328	141	141	202	206	147	171	367	367	224	224	214	220	236	236	Odhe-DRB*08	Odhe-DRB*08
SK-14-12	Saskatchewan	Wildlife Management Zone 14E	50.8324	-108.037	370	372	328	336	141	141	194	206	147	171	367	367	216	216	220	222	256	260	Odhe-DRB*02	Odhe-DRB*08
SK-14-13	Saskatchewan	Wildlife Management Zone 14E	50.8324	-108.037	372	378	336	336	141	153	194	194	143	147	355	367	224	224	226	226	256	272	Odhe-DRB*02	Odhe-DRB*02
SK-14-14	Saskatchewan	Wildlife Management Zone 14E	50.8324	-108.037	368	370	328	328	141	141	194	210	147	155	355	355	224	228	220	220	260	260	Odhe-DRB*07	Odhe-DRB*07
SK-14-16	Saskatchewan	Wildlife Management Zone 14E	50.8324	-108.037	368	372	328	328	141	141	194	206	147	147	355	367	224	224	210	218	248	260	Odhe-DRB*01	Odhe-DRB*16
SK-14-17	Saskatchewan	Wildlife Management Zone 14E	50.8324	-108.037	368	378	328	328	141	153	194	206	143	147	367	367	224	236	218	226	256	272	Odhe-DRB*01	Odhe-DRB*04
SK-14-18	Saskatchewan	Wildlife Management Zone 14E	50.8324	-108.037	368	368	328	328	141	153	194	194	147	171	355	363	224	224	220	224	260	272	Odhe-DRB*07	Odhe-DRB*07
SK-14-19	Saskatchewan	Wildlife Management Zone 14E	50.8324	-108.037	370	370	328	328	141	141	194	194	147	147	363	363	216	216	218	220	252	260	Odhe-DRB*01	Odhe-DRB*03
SK-14-20	Saskatchewan	Wildlife Management Zone 14E	50.8324	-108.037	368	378	328	328	141	157	206	206	147	171	355	367	224	224	218	220	260	272	Odhe-DRB*01	Odhe-DRB*07
SK-14-21	Saskatchewan	Wildlife Management Zone 14E	50.8324	-108.037	370	378	328	336	141	149	194	206	147	171	355	367	224	232	224	232	252	272	Odhe-DRB*01	Odhe-DRB*01
SK-14-22	Saskatchewan	Wildlife Management Zone 14E	50.8324	-108.037	368	370	336	336	149	149	194	198	143	143	363	367	224	224	214	220	252	280	999	999
SK-14-23	Saskatchewan	Wildlife Management Zone 14E	50.8324	-108.037	378	378	328	328	141	141	194	206	147	147	363	367	224	232	220	232	260	272	Odhe-DRB*02	Odhe-DRB*02
SK-14-24	Saskatchewan	Wildlife Management Zone 14E	50.8324	-108.037	368	378	328	328	141	141	174	206	147	171	355	367	224	224	220	232	236	252	Odhe-DRB*07	Odhe-DRB*07
SK-14-25	Saskatchewan	Wildlife Management Zone 14E	50.8324	-108.037	372	378	328	328	141	141	194	194	143	147	355	355	216	216	210	222	260	280	Odhe-DRB*08	Odhe-DRB*08
SK-14-26	Saskatchewan	Wildlife Management Zone 14E	50.8324	-108.037	368	378	328	328	141	149	194	194	143	171	355	355	216	216	210	222	272	280	Odhe-DRB*01	Odhe-DRB*01
SO-CS-01	Sonora	Central Sonora	29.7909	-111.287	368	368	328	328	141	141	202	206	147	147	355	367	216	224	214	218	252	252	Odhe-DRB*05	Odhe-DRB*05
SO-CS-02	Sonora	Central Sonora	29.7909	-111.287	368	376	328	336	141	149	202	206	143	147	363	367	224	228	218	220	252	256	Odhe-DRB*04	Odhe-DRB*05
SO-CS-03	Sonora	Central Sonora	29.7909	-111.287	368	376	320	328	141	141	206	206	143	143	363	367	216	224	214	218	252	252	Odhe-DRB*01	Odvi-DRB*09
SO-CS-04	Sonora	Central Sonora	29.7909	-111.287	374	374	328	328	141	149	206	206	147	147	355	367	216	224	214	224	256	256	Odhe-DRB*15	Odvi-DRB*09
SO-CS-05	Sonora	Central Sonora	29.7909	-111.287	368	376	320	328	141	141	206	206	143	143	363	367	216	224	214	218	252	252	Odhe-DRB*01	Odvi-DRB*09
SO-CS-06	Sonora	Central Sonora	29.7909	-111.287	368	372	328	336	141	141	202	206	143	147	355	363	224	224	214	222	236	268	Odhe-DRB*05	Odhe-DRB*05
SO-CS-07	Sonora	Altar	29.7909	-111.287	368	378	328	328	141	141	202	206	147	147	355	367	224	228	214	220	252	256	Odhe-DRB*01	Odhe-DRB*01
SO-CS-08	Sonora	Central Sonora	29.7909	-111.287	368	368	320	328	141	149	206	206	147	159	363	367	216	224	220	220	236	252	Odhe-DRB*15	Odhe-DRB*15
SO-CS-09	Sonora	Central Sonora	29.7909	-111.287	368	372	328	336	141	141	206	206	147	147	363	367	216	228	216	220	252	252	Odhe-DRB*08	Odvi-DRB*09
SO-CS-10	Sonora	Central Sonora	29.7909	-111.287	372	376	328	328	141	141	206	206	147	147	355	367	216	232	220	224	236	260	Odhe-DRB*05	Odhe-DRB*08
SO-CS-11	Sonora	Central Sonora	29.7909	-111.287	368	368	320	328	141	141	202	202	143	159	355	355	216	224	220	224	256	256	Odhe-DRB*08	Odhe-DRB*08
SO-CS-12	Sonora	Central Sonora	29.7909	-111.287	368	372	328	328	141	149	202	210	147	147	363	363	224	228	214	216	268	268	Odhe-DRB*08	Odhe-DRB*08
SO-CS-13	Sonora	Central Sonora	29.7909	-111.287	368	376	320	328	141	141	206	206	147	147	367	367	216	228	220	222	252	276	Odhe-DRB*01	Odhe-DRB*05
SO-CS-14	Sonora	Central Sonora	29.7909	-111.287	368	376	320	328	141	141	206	206	147	147	367	367	224	228	214	224	248	276	Odhe-DRB*08	Odhe-DRB*08
SO-CS-15	Sonora	Central Sonora	29.7909	-111.287	366	368	320	336	141	141	194	206	143	147	367	367	220	224	216	224	236	260	Odhe-DRB*01	Odhe-DRB*01
SO-CS-16	Sonora	Central Sonora	29.7909	-111.287	368	372	328	328	141	141	202	206	147	147	355	363	224	224	214	214	248	268	Odhe-DRB*01	Odhe-DRB*05
SO-CS-17	Sonora	Altar	29.7909	-111.287	368	376	328	328	141	149	206	206	147	171	363	363	224	228	216	220	260	264	Odhe-DRB*08	Odhe-DRB*15
SO-CS-18	Sonora	Central Sonora	29.7909	-111.287	368	374	328	328	141	141	202	206	147	147	355	355	220	224	214	214	236	252	Odhe-DRB*15	Odhe-DRB*15
SO-CS-19	Sonora	Altar	29.7909	-111.287	368	372	328	328	141	149	206	206	147	159	355	363	216	216	214	226	252	256	Odhe-DRB*04	Odhe-DRB*09
SO-CS-20	Sonora	Altar	29.7909	-111.287	368	376	320	336	141	149	202	206	147	147	363	363	216	232	218	224	252	256	Odhe-DRB*04	Odhe-DRB*05
SO-CS-21	Sonora	Altar	29.7909	-111.287	368	376	320	328	141	141	206	210	147	147	363	363	216	228	212	222	260	276	Odhe-DRB*05	Odhe-DRB*15
SO-CS-22	Sonora	Altar	29.7909	-111.287	368	376	328	336	141	141	202	206	147	147	363	363	216	220	214	224	264	276	Odhe-DRB*04	Odhe-DRB*04
SO-CS-23	Sonora	Central Sonora	29.7909	-111.287	372	376	320	328	141	141	202	206	147	147	363	367	216	224	220	220	236	264	Odhe-DRB*01	Odhe-DRB*20
SO-CS-24	Sonora	Altar	29.7909	-111.287	376	378	320	328	141	141	194	206	143	147	355	363	216	216	214	220	252	260	Odhe-DRB*05	Odhe-DRB*08
TX-AL-01	Texas	Alpine/Stockton/Sanderson	30.2923	-102.631	374	380	320	328	141	149	202	206	147	147	367	367	224	224	210	220	264	268	Odhe-DRB*03	Odhe-DRB*30
TX-AL-02	Texas	Alpine/Stockton/Sanderson	30.2923	-102.631	374	374	320	328	141	141	202	206	147	171	367	367	224	224	216	220	268	268	Odhe-DRB*01	Odhe-DRB*05
TX-AL-03	Texas	Alpine/Stockton/Sanderson	30.2923	-102.631	366	376	328	336	141	141	202	206	147	147	363	367	216	224	210	210	264	280	Odhe-DRB*01	Odhe-DRB*01
TX-AL-04	Texas	Alpine/Stockton/Sanderson	30.2923	-102.631	374	378	320	336	141	141	198	206	147	171	367	367	216	228	214	226	252	256	Odhe-DRB*08	Odhe-DRB*21
TX-AL-05	Texas	Alpine/Stockton/Sanderson	30.2923	-102.631	374	380	328	336	141	149	206	206	147	147	367	367	216	224	210	214	268	280	Odhe-DRB*05	Odhe-DRB*30
TX-AL-06	Texas	Alpine/Stockton/Sanderson	30.2923	-102.631	378	378	336	336	141	141	206	206	147	171	363	367	216	224	214	220	252	252	Odhe-DRB*05	Odhe-DRB*08
TX-AL-07	Texas	Alpine/Stockton/Sanderson	30.2923	-102.631	374	378	328	336	141	149	202	206	147	147	363	367	216	224	222	226	252	256	Odhe-DRB*03	Odhe-DRB*05
TX-AL-08	Texas	Alpine/Stockton/Sanderson	30.2923	-102.631	374	374	328	336	141	141	198	206	147	147	367	367	224	224	214	228	236	264	Odhe-DRB*01	Odhe-DRB*19
TX-AL-09	Texas	Alpine/Stockton/Sanderson	30.2923	-102.631	374	374	336	336	141	141	206	206	147	147	363	367	216	216	222	226	280	280	Odhe-DRB*01	Odhe-DRB*01
TX-AL-10	Texas	Alpine/Stockton/Sanderson	30.2923	-102.631	374	376	320	336	141	141	202	202	147	147	363	367	216	224	210	222	252	280	Odhe-DRB*29	Odhe-DRB*31
TX-AL-11	Texas	Alpine/Stockton/Sanderson	30.2923	-102.631	368	374	320	328	141	141	206	206	147	171	363	387	224	224	216	226	236	252	999	999
TX-AL-12	Texas	Alpine/Stockton/Sanderson	30.2923	-102.631	370	372	336	336	141	141	202	206	147	147	367	387	216	216	214	214	240	272	Odhe-DRB*01	Odhe-DRB*30
TX-AL-13	Texas	Alpine/Stockton/Sanderson	30.2923	-102.631	370	372	320	328	141	141	206	206	147	147	367	387	216	224	214	222	252	256	Odhe-DRB*05	Odhe-DRB*29
TX-AL-14	Texas	Alpine/Stockton/Sanderson	30.2923	-102.631	374	380	320	328	141	141	206	206	147	171	363	367	216	216	214	220	256	264	Odhe-DRB*03	Odhe-DRB*03
TX-AL-15	Texas	Alpine/Stockton/Sanderson	30.2923	-102.631	372	374	328	336	141	141	194	206	147	171	363	367	216	216	214	220	268	268	Odhe-DRB*01	Odhe-DRB*01
TX-AL-16	Texas	Alpine/Stockton/Sanderson	30.2923	-102.631	374	376	328	336	141	141	194	206	147	147	355	363	216	224	226	228	252	252	Odhe-DRB*19	Odvi-DRB*09
TX-AL-17	Texas	Alpine/Stockton/Sanderson	30.2923	-102.631	366	374	328	336	141	141	202	202	147	171	367	387	216	216	216	222	256	256	Odhe-DRB*01	Odhe-DRB*05
TX-AL-19	Texas	Alpine/Stockton/Sanderson	30.2923	-102.631	376	378	328	328	141	141	206	206	147	171	363	367	224	224	216	222	252	260	Odhe-DRB*05	Odhe-DRB*29
TX-AL-20	Texas	Alpine/Stockton/Sanderson	30.2923	-102.631	374	376	328	328	141	141	206	206	147	147	363	367	216	224	226	234	252	272	Odhe-DRB*05	Odhe-DRB*19
TX-AL-21	Texas	Alpine/Stockton/Sanderson	30.2923	-102.631	370	374	320	336	141	141	194	206	147	171	363	367	224	224	216	226	236	236	Odhe-DRB*01	Odhe-DRB*19
TX-AL-22	Texas	Alpine/Stockton/Sanderson	30.2923	-102.631	372	374	328	336	141	141	202	206	147	171	367	367	228	228	214	214	256	256	Odhe-DRB*05	Odhe-DRB*13
TX-AL-23	Texas	Alpine/Stockton/Sanderson	30.2923	-102.631	374	374	328	336	141	141	206	206	143	171	367	367	216	224	214	220	236	256	Odhe-DRB*19	Odhe-DRB*30
TX-AL-25	Texas	Alpine/Stockton/Sanderson	30.2923	-102.631	368	374	324	336	141	141	194	206	171	171	367	387	216	216	210	220	256	256	Odhe-DRB*05	Odhe-DRB*13
TX-AL-26	Texas	Alpine/Stockton/Sanderson	30.2923	-102.631	368	374	328	336	141	141	202	202	147	171	367	367	216	232	220	226	252	264	Odhe-DRB*01	Odhe-DRB*01
WY-SH-01	Wyoming	Shoshone River	44.337	-109.424	368	370	328	336	141	141	194	194	147	147	355	355	224	232	214	214	236	236	Odhe-DRB*02	Odhe-DRB*26
WY-SH-02	Wyoming	Shoshone River	44.337	-109.424	374	378	328	328	141	141	206	206	147	171	355	363	224	232	218	228	256	284	Odhe-DRB*05	Odhe-DRB*19
WY-SH-03	Wyoming	Shoshone River	44.337	-109.424	370	372	328	328	149	157	198	202	171	171	355	355	216	236	214	214	264	264	Odhe-DRB*01	Odhe-DRB*01
WY-SH-04	Wyoming	Shoshone River	44.337	-109.424	374	376	328	328	141	153	194	202	143	147	355	363	224	224	210	224	256	280	Odhe-DRB*01	Odhe-DRB*26
WY-SH-05	Wyoming	Shoshone River	44.337	-109.424	366	368	328	328	141	149	194	194	147	147	355	367	216	224	216	220	256	280	Odhe-DRB*01	Odhe-DRB*17
WY-SH-06	Wyoming	Shoshone River	44.337	-109.424	370	372	336	336	141	149	194	202	147	147	355	355	216	224	214	216	236	256	Odhe-DRB*03	Odhe-DRB*15
WY-SH-07	Wyoming	Shoshone River	44.337	-109.424	374	374	328	328	141	141	206	206	147	171	355	355	216	224	220	228	264	276	Odhe-DRB*05	Odhe-DRB*17
WY-SH-08	Wyoming	Shoshone River	44.337	-109.424	370	376	328	336	141	149	206	210	143	147	355	367	216	224	216	220	264	268	Odhe-DRB*01	Odhe-DRB*02
WY-SH-09	Wyoming	Shoshone River	44.337	-109.424	368	374	328	328	141	141	202	206	143	147	355	367	224	224	210	214	264	280	Odhe-DRB*05	Odvi-DRB*09
WY-SH-10	Wyoming	Shoshone River	44.337	-109.424	378	378	328	328	141	141	194	206	147	147	363	367	216	224	214	218	236	272	Odhe-DRB*01	Odhe-DRB*05
WY-SH-11	Wyoming	Shoshone River	44.337	-109.424	368	370	328	328	141	141	202	206	147	147	363	367	224	228	222	228	256	272	Odhe-DRB*02	Odhe-DRB*28
WY-SH-12	Wyoming	Shoshone River	44.337	-109.424	370	376	328	328	141	153	194	206	143	147	355	363	216	224	220	222	256	272	Odhe-DRB*01	Odhe-DRB*04
WY-SH-13	Wyoming	Shoshone River	44.337	-109.424	372	378	328	328	141	141	194	210	147	147	355	367	228	232	214	220	256	264	Odhe-DRB*15	Odhe-DRB*19
WY-SH-14	Wyoming	Shoshone River	44.337	-109.424	374	378	328	336	141	149	194	206	143	147	363	367	216	224	214	214	236	264	Odhe-DRB*05	Odhe-DRB*13
WY-SH-15	Wyoming	Shoshone River	44.337	-109.424	374	374	328	336	153	153	206	206	147	147	355	367	216	224	214	220	256	256	Odhe-DRB*02	Odhe-DRB*02
WY-SH-16	Wyoming	Shoshone River	44.337	-109.424	370	370	328	336	141	141	194	206	147	147	355	355	216	232	220	220	260	272	Odhe-DRB*01	Odhe-DRB*08
WY-SH-17	Wyoming	Shoshone River	44.337	-109.424	378	378	328	336	141	141	194	202	147	147	355	355	216	228	214	224	236	260	Odhe-DRB*01	Odhe-DRB*09
WY-SH-18	Wyoming	Shoshone River	44.337	-109.424	370	376	328	328	149	153	206	210	147	147	363	367	224	236	220	226	256	260	Odhe-DRB*21	Odhe-DRB*21
WY-SH-19	Wyoming	Shoshone River	44.337	-109.424	368	370	328	328	141	149	206	210	171	171	355	367	216	232	214	220	272	272	Odhe-DRB*15	Odhe-DRB*15
WY-SH-20	Wyoming	Shoshone River	44.337	-109.424	374	378	332	340	141	141	206	210	147	155	367	367	224	224	220	228	268	276	Odhe-DRB*01	Odhe-DRB*02
WY-SH-21	Wyoming	Shoshone River	44.337	-109.424	368	378	328	328	153	153	202	206	147	147	355	355	224	224	214	218	236	272	Odhe-DRB*01	Odhe-DRB*02
WY-SH-22	Wyoming	Shoshone River	44.337	-109.424	368	368	328	328	157	157	194	206	147	147	355	367	224	224	214	220	260	276	Odhe-DRB*05	Odhe-DRB*28
WY-SH-23	Wyoming	Shoshone River	44.337	-109.424	368	370	336	336	141	149	198	206	147	147	355	355	216	216	220	222	256	272	Odhe-DRB*01	Odhe-DRB*11
WY-SH-24	Wyoming	Shoshone River	44.337	-109.424	368	368	328	328	141	141	206	206	147	147	355	363	228	228	214	220	256	264	Odhe-DRB*12	Odvi-DRB*09
YK-SE-01	Yukon	Southeast	61.3837	-135.752	378	378	328	336	141	141	194	206	143	147	355	355	224	228	220	220	260	260	Odhe-DRB*10	Odhe-DRB*13
YK-SE-02	Yukon	Southeast	61.3837	-135.752	370	370	336	336	141	141	194	206	143	171	363	367	224	224	214	226	252	272	Odhe-DRB*01	Odhe-DRB*01
YK-SE-03	Yukon	Southeast	61.3837	-135.752	372	378	328	336	141	141	194	206	143	143	355	363	224	228	214	220	256	272	Odhe-DRB*03	Odhe-DRB*10
YK-SE-04	Yukon	Southeast	61.3837	-135.752	370	372	328	336	141	141	206	206	147	147	355	363	224	224	220	220	280	280	Odhe-DRB*01	Odhe-DRB*04
YK-SE-05	Yukon	Southeast	61.3837	-135.752	368	370	336	336	141	141	194	194	147	147	355	363	224	224	220	220	260	272	Odhe-DRB*10	Odhe-DRB*10
YK-SE-06	Yukon	Southeast	61.3837	-135.752	370	378	328	336	141	141	206	206	143	147	355	355	216	228	214	220	?	?	Odhe-DRB*03	Odhe-DRB*08
YK-SE-07	Yukon	Southeast	61.3837	-135.752	366	370	328	328	141	141	194	206	147	147	355	363	224	228	214	220	252	260	Odhe-DRB*10	Odhe-DRB*13
YK-SE-09	Yukon	Southeast	61.3837	-135.752	366	380	328	328	141	141	206	206	?	?	?	?	?	?	220	220	236	236	Odhe-DRB*01	Odhe-DRB*10
YK-SE-10	Yukon	Southeast	61.3837	-135.752	368	378	328	336	141	149	206	206	147	147	355	367	224	224	220	222	272	272	Odhe-DRB*03	Odhe-DRB*03
YK-SE-11	Yukon	Southeast	61.3837	-135.752	368	368	328	328	141	141	194	194	147	171	355	363	208	228	222	222	272	276	Odhe-DRB*03	Odhe-DRB*03
YK-SE-12	Yukon	Southeast	61.3837	-135.752	366	368	328	336	141	141	194	194	147	171	355	355	228	228	214	220	256	260	999	999
YK-SE-13	Yukon	Southeast	61.3837	-135.752	378	378	336	336	141	141	194	194	143	147	363	363	216	224	220	220	256	260	Odhe-DRB*10	Odhe-DRB*13
YK-SE-14	Yukon	Southeast	61.3837	-135.752	378	378	328	336	141	141	194	206	147	147	355	367	224	228	214	214	236	272	Odhe-DRB*01	Odhe-DRB*01
YK-SE-15	Yukon	Southeast	61.3837	-135.752	378	380	328	328	141	141	174	194	143	147	355	363	224	228	214	220	?	?	Odhe-DRB*01	Odhe-DRB*03
YK-SE-17	Yukon	Southeast	61.3837	-135.752	368	372	328	328	141	141	174	206	147	155	355	363	224	228	218	222	236	280	Odhe-DRB*10	Odhe-DRB*10
YK-SE-19	Yukon	Southeast	61.3837	-135.752	366	370	328	336	141	141	194	206	147	171	355	367	224	224	214	220	280	280	Odhe-DRB*04	Odhe-DRB*13
YK-SE-20	Yukon	Southeast	61.3837	-135.752	378	378	328	336	141	141	194	194	147	147	355	367	216	224	220	220	236	260	Odhe-DRB*01	Odhe-DRB*01
YK-SE-21	Yukon	Southeast	61.3837	-135.752	370	372	328	336	141	141	194	206	143	143	355	355	224	228	214	220	?	?	Odhe-DRB*10	Odhe-DRB*10
YK-SE-22	Yukon	Southeast	61.3837	-135.752	366	368	336	336	141	141	194	194	143	143	355	355	208	228	214	214	236	236	Odhe-DRB*01	Odhe-DRB*08
YK-SE-23	Yukon	Southeast	61.3837	-135.752	372	380	336	336	141	141	206	206	143	147	355	355	224	228	220	226	236	256	Odhe-DRB*08	Odhe-DRB*10
YK-SE-24	Yukon	Southeast	61.3837	-135.752	370	380	328	336	149	149	194	206	147	147	355	367	224	224	220	240	236	284	Odhe-DRB*13	Odhe-DRB*13
YK-SE-26	Yukon	Southeast	61.3837	-135.752	372	378	328	336	141	141	194	206	147	171	355	355	224	224	220	220	260	280	Odhe-DRB*03	Odhe-DRB*03
YK-SE-27	Yukon	Southeast	61.3837	-135.752	370	380	336	336	149	149	194	206	147	171	355	367	224	224	220	220	272	280	Odhe-DRB*10	Odhe-DRB*13
YK-SE-28	Yukon	Southeast	61.3837	-135.752	378	378	328	336	141	141	194	206	147	155	355	367	224	224	214	226	260	280	Odhe-DRB*03	Odhe-DRB*08
